# Supplementary material for: Biochemical and structural insights into a 5’ to 3’ RNA ligase reveal a potential role in tRNA ligation
Source: Proc Natl Acad Sci U S A. 2024 Oct 10;121(42):e2408249121. doi: 10.1073/pnas.2408249121 (PMC11494293; doi:10.1073/pnas.2408249121)
Supplement: Supplementary file 8 — Dataset S07 (CSV) [file pnas.2408249121.sd07.csv]

Ensbl	Gene_name	Type	derowname	Type2	baseMean	log2FoldChange	lfcSE	pvalue	padj	Pol3_transcript
ENSMUSG00000064386	Gm26449	sncRNA	ENSMUSG00000064386_Gm26449_snRNA	snRNA	1.01411914107603	-0.000159339977580295	0.148022100615805	0.989044221312474	NA	1
ENSMUSG00000064389	Gm26446	sncRNA	ENSMUSG00000064389_Gm26446_snRNA	snRNA	3.80619726683288	0.00467426298746435	0.126933662084907	0.750512104068283	NA	1
ENSMUSG00000064394	Gm23622	sncRNA	ENSMUSG00000064394_Gm23622_snRNA	snRNA	1.36207475393574	-0.000284322494544622	0.144140134500618	0.981852078095761	NA	1
ENSMUSG00000064395	Gm23623	sncRNA	ENSMUSG00000064395_Gm23623_snRNA	snRNA	1.34974012521031	0.00526804573500758	0.147575077385411	0.673987157416232	NA	1
ENSMUSG00000064399	Gm23629	sncRNA	ENSMUSG00000064399_Gm23629_snRNA	snRNA	11.3990807751662	0.0402662288188334	0.193927168954113	0.106362773773361	0.746118733056301	1
ENSMUSG00000064408	Gm23924	sncRNA	ENSMUSG00000064408_Gm23924_snRNA	snRNA	12.1126001575452	0.0618464485148303	0.23964969078935	0.0566049865474547	0.600553593916416	1
ENSMUSG00000064413	Gm22245	sncRNA	ENSMUSG00000064413_Gm22245_snRNA	snRNA	2.38542867055199	0.000225861288855823	0.134254104321589	0.987046234819583	NA	1
ENSMUSG00000064443	Gm26226	sncRNA	ENSMUSG00000064443_Gm26226_snRNA	snRNA	4.61872490455437	-0.0223147775994809	0.166692865917367	0.218063728448993	NA	1
ENSMUSG00000064444	Gm26227	sncRNA	ENSMUSG00000064444_Gm26227_snRNA	snRNA	1.01411914107603	-0.000159339977580295	0.148022100615805	0.989044221312474	NA	1
ENSMUSG00000064460	Gm25080	sncRNA	ENSMUSG00000064460_Gm25080_snRNA	snRNA	11.5810926727371	0.0525930106023557	0.22282991005641	0.0716052328691136	0.655482055980193	1
ENSMUSG00000064472	Gm23407	sncRNA	ENSMUSG00000064472_Gm23407_snRNA	snRNA	1.18192963314317	0.00266477351617891	0.146900917034346	0.82562717976231	NA	1
ENSMUSG00000064486	Gm23293	sncRNA	ENSMUSG00000064486_Gm23293_snRNA	snRNA	2.34224009608181	0.00375820183753477	0.135784015186183	0.788788798609535	NA	1
ENSMUSG00000064492	Gm22060	sncRNA	ENSMUSG00000064492_Gm22060_snRNA	snRNA	1.63632128807463	-0.000449281380355033	0.141427386133925	0.972425522561511	NA	1
ENSMUSG00000064524	Gm26441	sncRNA	ENSMUSG00000064524_Gm26441_snRNA	snRNA	1.01411914107603	-0.000159339977580295	0.148022100615805	0.989044221312474	NA	1
ENSMUSG00000064526	Gm26439	sncRNA	ENSMUSG00000064526_Gm26439_snRNA	snRNA	1.01411914107603	-0.000159339977580295	0.148022100615805	0.989044221312474	NA	1
ENSMUSG00000064527	Gm26438	sncRNA	ENSMUSG00000064527_Gm26438_YRNA	YRNA	1.16243839662153	0.00245359702354559	0.146907699432374	0.83881577609092	NA	1
ENSMUSG00000064566	Gm24144	sncRNA	ENSMUSG00000064566_Gm24144_snRNA	snRNA	9.6087316122835	-0.012654190979767	0.119418430939992	0.419341198318628	NA	1
ENSMUSG00000064572	Gm25801	sncRNA	ENSMUSG00000064572_Gm25801_snRNA	snRNA	1.31075765216702	0.00485919756046412	0.147359044968244	0.696479602204134	NA	1
ENSMUSG00000064586	Gm25132	sncRNA	ENSMUSG00000064586_Gm25132_snRNA	snRNA	1.54239482932663	-0.00851909378903549	0.15017684691642	0.516679184195505	NA	1
ENSMUSG00000064632	Gm25142	sncRNA	ENSMUSG00000064632_Gm25142_snRNA	snRNA	1.2011961491276	0.00285856564550692	0.14689722377025	0.813653213657207	NA	1
ENSMUSG00000064653	Gm26129	sncRNA	ENSMUSG00000064653_Gm26129_snRNA	snRNA	3.54170798666207	0.000991151815862839	0.124994143935077	0.945412247432691	NA	1
ENSMUSG00000064659	Gm26131	sncRNA	ENSMUSG00000064659_Gm26131_snRNA	snRNA	1.01411914107603	-0.000159339977580295	0.148022100615805	0.989044221312474	NA	1
ENSMUSG00000064673	Gm22805	sncRNA	ENSMUSG00000064673_Gm22805_snRNA	snRNA	1.16243839662153	0.00245359702354559	0.146907699432374	0.83881577609092	NA	1
ENSMUSG00000064686	Gm25810	sncRNA	ENSMUSG00000064686_Gm25810_snRNA	snRNA	1.2011961491276	0.00285856564550692	0.14689722377025	0.813653213657207	NA	1
ENSMUSG00000064689	Gm25815	sncRNA	ENSMUSG00000064689_Gm25815_snRNA	snRNA	4.31183209943774	-0.000342044125189246	0.119966550075706	0.981227997040082	NA	1
ENSMUSG00000064715	Gm24207	sncRNA	ENSMUSG00000064715_Gm24207_snRNA	snRNA	1.17690095902984	-0.0029391645600987	0.147081946427992	0.808037429317246	NA	1
ENSMUSG00000064719	Gm25930	sncRNA	ENSMUSG00000064719_Gm25930_snRNA	snRNA	1.36900664119473	0.00554017556045503	0.147463309162911	0.660835251111877	NA	1
ENSMUSG00000064734	Gm23445	sncRNA	ENSMUSG00000064734_Gm23445_snRNA	snRNA	1.18192963314317	0.00266477351617891	0.146900917034346	0.82562717976231	NA	1
ENSMUSG00000064735	Gm23057	sncRNA	ENSMUSG00000064735_Gm23057_snRNA	snRNA	14.1995172994	0.0495258150894205	0.207671226534573	0.0785400981600187	0.673567014230795	1
ENSMUSG00000064742	Rnu6-ps1	sncRNA	ENSMUSG00000064742_Rnu6-ps1_snRNA	snRNA	1.5491517619873	0.00251439086993805	0.142851453205904	0.845501880052335	NA	1
ENSMUSG00000064755	Gm26328	sncRNA	ENSMUSG00000064755_Gm26328_snRNA	snRNA	1.80703252057221	0.00657345847619566	0.144435955628795	0.626613039116608	NA	1
ENSMUSG00000064765	Gm26456	sncRNA	ENSMUSG00000064765_Gm26456_YRNA	YRNA	9.1991251070368	0.108239104567055	0.334814558608213	0.0198381502856665	NA	1
ENSMUSG00000064775	Gm25205	sncRNA	ENSMUSG00000064775_Gm25205_snRNA	snRNA	1.57535016523072	0.00827012845302858	0.150148703560739	0.525819188909685	NA	1
ENSMUSG00000064782	Gm22685	sncRNA	ENSMUSG00000064782_Gm22685_snRNA	snRNA	1.53659241272465	0.00806991053453889	0.149518881716491	0.537495089302758	NA	1
ENSMUSG00000064822	Gm24292	sncRNA	ENSMUSG00000064822_Gm24292_snRNA	snRNA	1.6853113434057	0.00497526649697644	0.143139742924777	0.70831389293267	NA	1
ENSMUSG00000064845	Gm26203	sncRNA	ENSMUSG00000064845_Gm26203_snRNA	snRNA	1.18192963314317	0.00266477351617891	0.146900917034346	0.82562717976231	NA	1
ENSMUSG00000064867	Gm25039	sncRNA	ENSMUSG00000064867_Gm25039_snRNA	snRNA	1.94319210199061	0.00877449364610768	0.146921405517152	0.526663255465175	NA	1
ENSMUSG00000064883	Gm24203	sncRNA	ENSMUSG00000064883_Gm24203_YRNA	YRNA	1.01411914107603	-0.000159339977580295	0.148022100615805	0.989044221312474	NA	1
ENSMUSG00000064884	Gm24204	sncRNA	ENSMUSG00000064884_Gm24204_snRNA	snRNA	1.18192963314317	0.00266477351617891	0.146900917034346	0.82562717976231	NA	1
ENSMUSG00000064890	Gm22505	sncRNA	ENSMUSG00000064890_Gm22505_snRNA	snRNA	40.9577268202745	0.209513137559538	0.361679079114573	0.00788567757906035	0.203462263768797	1
ENSMUSG00000064916	Gm22573	sncRNA	ENSMUSG00000064916_Gm22573_snRNA	snRNA	1.2011961491276	0.00285856564550692	0.14689722377025	0.813653213657207	NA	1
ENSMUSG00000064928	Gm22045	sncRNA	ENSMUSG00000064928_Gm22045_snRNA	snRNA	1.01411914107603	-0.000159339977580295	0.148022100615805	0.989044221312474	NA	1
ENSMUSG00000064945	Rny3	sncRNA	ENSMUSG00000064945_Rny3_YRNA	YRNA	38553.4981695801	1.02070280107102	0.130490087440969	1.72579160891176e-15	1.39075793123502e-12	1
ENSMUSG00000064964	Gm25147	sncRNA	ENSMUSG00000064964_Gm25147_snRNA	snRNA	3.21864635179044	-0.00687636325454174	0.133782520652671	0.641191440871434	NA	1
ENSMUSG00000064970	Gm23690	sncRNA	ENSMUSG00000064970_Gm23690_snRNA	snRNA	2.46589009417645	0.0167677011503939	0.160351042227966	0.284976733954772	NA	1
ENSMUSG00000065006	Gm26325	sncRNA	ENSMUSG00000065006_Gm26325_snRNA	snRNA	2.18894193236187	0.00174821489300479	0.13645404997727	0.898781697404795	NA	1
ENSMUSG00000065012	Gm23507	sncRNA	ENSMUSG00000065012_Gm23507_snRNA	snRNA	1.38827315717916	0.0056468085179177	0.14779846004925	0.653672745322879	NA	1
ENSMUSG00000065029	Gm25199	sncRNA	ENSMUSG00000065029_Gm25199_snRNA	snRNA	1.18192963314317	0.00266477351617891	0.146900917034346	0.82562717976231	NA	1
ENSMUSG00000065034	Gm22363	sncRNA	ENSMUSG00000065034_Gm22363_snRNA	snRNA	33.7657072476982	0.947170735270086	0.539285889904736	0.000205639418703175	0.0121851435945293	1
ENSMUSG00000065047	Gm24045	sncRNA	ENSMUSG00000065047_Gm24045_YRNA	YRNA	2.76151005795721	0.000499130813585365	0.132760230479279	0.971653502113801	NA	1
ENSMUSG00000065074	Gm24535	sncRNA	ENSMUSG00000065074_Gm24535_snRNA	snRNA	1.16243839662153	0.00245359702354559	0.146907699432374	0.83881577609092	NA	1
ENSMUSG00000065078	Gm24536	sncRNA	ENSMUSG00000065078_Gm24536_snRNA	snRNA	1.73469962424629	-0.0109201405303756	0.153878919140435	0.418498921172864	NA	1
ENSMUSG00000065080	Gm26497	sncRNA	ENSMUSG00000065080_Gm26497_snRNA	snRNA	1.38827315717916	0.0056468085179177	0.14779846004925	0.653672745322879	NA	1
ENSMUSG00000065090	Gm23677	sncRNA	ENSMUSG00000065090_Gm23677_snRNA	snRNA	1.96303324770893	-0.000703498284252121	0.138993875347724	0.958046853966792	NA	1
ENSMUSG00000065104	Gm26128	sncRNA	ENSMUSG00000065104_Gm26128_snRNA	snRNA	1.37440938266116	-0.00585810207971207	0.148090835927376	0.641638107900762	NA	1
ENSMUSG00000065159	Gm25482	sncRNA	ENSMUSG00000065159_Gm25482_snRNA	snRNA	3.39892341595525	0.00384727627916282	0.12848686502062	0.791405585491093	NA	1
ENSMUSG00000065162	Gm23645	sncRNA	ENSMUSG00000065162_Gm23645_snRNA	snRNA	4.86834354983955	0.0101373779133824	0.136340446835734	0.510776063655323	NA	1
ENSMUSG00000065164	Gm23814	sncRNA	ENSMUSG00000065164_Gm23814_snRNA	snRNA	17.9205549197886	0.511580588668425	0.619558523748961	0.00141361494257035	0.0596432021842597	1
ENSMUSG00000065185	Gm25137	sncRNA	ENSMUSG00000065185_Gm25137_snRNA	snRNA	1.2011961491276	0.00285856564550692	0.14689722377025	0.813653213657207	NA	1
ENSMUSG00000065198	Gm23462	sncRNA	ENSMUSG00000065198_Gm23462_snRNA	snRNA	2.29847927724487	0.00838648774392573	0.143248006167783	0.556573094736712	NA	1
ENSMUSG00000065203	Gm24614	sncRNA	ENSMUSG00000065203_Gm24614_snRNA	snRNA	10.3404244409231	-0.00704659594188845	0.0985435627143593	0.605129749351219	NA	1
ENSMUSG00000065220	Gm25794	sncRNA	ENSMUSG00000065220_Gm25794_snRNA	snRNA	43.3876578726341	0.0223461803325564	0.111634738659741	0.139971232268889	0.796409628461442	1
ENSMUSG00000065235	Gm22974	sncRNA	ENSMUSG00000065235_Gm22974_snRNA	snRNA	1.01411914107603	-0.000159339977580295	0.148022100615805	0.989044221312474	NA	1
ENSMUSG00000065246	Gm22297	sncRNA	ENSMUSG00000065246_Gm22297_snRNA	snRNA	2.22579647172228	0.00167145064244651	0.137906092903484	0.901944636527926	NA	1
ENSMUSG00000065277	Gm25126	sncRNA	ENSMUSG00000065277_Gm25126_snRNA	snRNA	3.32723593532755	-0.000520728150371494	0.125336779987693	0.971265275075765	NA	1
ENSMUSG00000065291	Gm26125	sncRNA	ENSMUSG00000065291_Gm26125_snRNA	snRNA	2.43461325088081	0.00102913578899383	0.134517605110029	0.941002173284268	NA	1
ENSMUSG00000065293	Gm26124	sncRNA	ENSMUSG00000065293_Gm26124_YRNA	YRNA	40.7195879783748	0.00682707348615148	0.0671002225874459	0.464582597695762	0.964761113373366	1
ENSMUSG00000065299	Gm23138	sncRNA	ENSMUSG00000065299_Gm23138_snRNA	snRNA	5.34050733285091	-0.0260799876167406	0.175367907383327	0.176598414949454	NA	1
ENSMUSG00000065309	Gm23244	sncRNA	ENSMUSG00000065309_Gm23244_snRNA	snRNA	2.70661125043438	0.00390770852408947	0.13332176001441	0.784139203946597	NA	1
ENSMUSG00000065315	Gm26064	sncRNA	ENSMUSG00000065315_Gm26064_snRNA	snRNA	3.45794521173052	0.00742447701097686	0.134508438972691	0.616626194704841	NA	1
ENSMUSG00000065320	Gm22056	sncRNA	ENSMUSG00000065320_Gm22056_snRNA	snRNA	1.34991507980865	-0.000164851498954759	0.144204557384289	0.989465023266953	NA	1
ENSMUSG00000065331	Gm24927	sncRNA	ENSMUSG00000065331_Gm24927_snRNA	snRNA	2.86301165270666	-0.00628045217139298	0.13594092227502	0.664268305851117	NA	1
ENSMUSG00000065333	Gm24928	sncRNA	ENSMUSG00000065333_Gm24928_snRNA	snRNA	1.52988524600287	0.00229770184747808	0.143199739221185	0.857699922653814	NA	1
ENSMUSG00000065340	Gm25578	sncRNA	ENSMUSG00000065340_Gm25578_snRNA	snRNA	1.66586987282294	0.0101446947529115	0.152119144807707	0.451697630885934	NA	1
ENSMUSG00000065373	Gm22740	sncRNA	ENSMUSG00000065373_Gm22740_snRNA	snRNA	6.5954544442255	0.0181658167357164	0.145281581856624	0.302082820446047	NA	1
ENSMUSG00000065380	Gm23095	sncRNA	ENSMUSG00000065380_Gm23095_snRNA	snRNA	23.2162069946382	0.465292533605457	0.579020533407459	0.00192348217997211	0.0759838319983752	1
ENSMUSG00000065591	Gm22753	sncRNA	ENSMUSG00000065591_Gm22753_snRNA	snRNA	2.5044231261453	0.017142178819296	0.161217110170972	0.276842724280751	NA	1
ENSMUSG00000065643	Gm25897	sncRNA	ENSMUSG00000065643_Gm25897_snRNA	snRNA	2.30693979641151	-0.00886865089826232	0.14517339388218	0.531311529582965	NA	1
ENSMUSG00000065657	Gm25337	sncRNA	ENSMUSG00000065657_Gm25337_snRNA	snRNA	3.13147992839999	0.001611777738889	0.128660662508145	0.910604316081721	NA	1
ENSMUSG00000065664	Gm22578	sncRNA	ENSMUSG00000065664_Gm22578_snRNA	snRNA	1.98675474381389	-0.0101393314053604	0.148887647141509	0.47188678871063	NA	1
ENSMUSG00000065667	Gm22576	sncRNA	ENSMUSG00000065667_Gm22576_snRNA	snRNA	2.54170149879768	0.00585367567539684	0.137296783862383	0.68133390044369	NA	1
ENSMUSG00000065674	Gm24259	sncRNA	ENSMUSG00000065674_Gm24259_snRNA	snRNA	1.2011961491276	0.00285856564550692	0.14689722377025	0.813653213657207	NA	1
ENSMUSG00000065678	Gm24261	sncRNA	ENSMUSG00000065678_Gm24261_snRNA	snRNA	1.78984417233179	0.00171866584777632	0.140107913169779	0.896942975180823	NA	1
ENSMUSG00000065684	Gm23733	sncRNA	ENSMUSG00000065684_Gm23733_snRNA	snRNA	1.01411914107603	-0.000159339977580295	0.148022100615805	0.989044221312474	NA	1
ENSMUSG00000065701	Rny1	sncRNA	ENSMUSG00000065701_Rny1_YRNA	YRNA	3.48173749379982	0.020570706205813	0.163472177008124	0.2399703599411	NA	1
ENSMUSG00000065705	Gm22829	sncRNA	ENSMUSG00000065705_Gm22829_snRNA	snRNA	1.34974012521031	0.00526804573500758	0.147575077385411	0.673987157416232	NA	1
ENSMUSG00000065714	Gm25652	sncRNA	ENSMUSG00000065714_Gm25652_snRNA	snRNA	4.91189480019381	0.00482109979858172	0.118578804799224	0.743999533570082	NA	1
ENSMUSG00000065721	Gm26168	sncRNA	ENSMUSG00000065721_Gm26168_YRNA	YRNA	65914.9820866574	0.478933096389941	0.118985871121279	5.69643614724114e-06	0.000515794158410869	1
ENSMUSG00000065729	Gm26176	sncRNA	ENSMUSG00000065729_Gm26176_snRNA	snRNA	1.80413178014177	0.00196771431576323	0.139936305321871	0.882516181119125	NA	1
ENSMUSG00000065732	Gm24492	sncRNA	ENSMUSG00000065732_Gm24492_snRNA	snRNA	1.51287185236079	-0.00822264698288007	0.149832533881167	0.529719743963362	NA	1
ENSMUSG00000065743	Gm25008	sncRNA	ENSMUSG00000065743_Gm25008_snRNA	snRNA	1.01411914107603	-0.000159339977580295	0.148022100615805	0.989044221312474	NA	1
ENSMUSG00000065800	Gm23042	sncRNA	ENSMUSG00000065800_Gm23042_snRNA	snRNA	1.01411914107603	-0.000159339977580295	0.148022100615805	0.989044221312474	NA	1
ENSMUSG00000065802	Gm23041	sncRNA	ENSMUSG00000065802_Gm23041_snRNA	snRNA	1.01411914107603	-0.000159339977580295	0.148022100615805	0.989044221312474	NA	1
ENSMUSG00000065843	Gm25186	sncRNA	ENSMUSG00000065843_Gm25186_snRNA	snRNA	1.1942642618686	-0.00311929934676135	0.147089951614949	0.797010566717645	NA	1
ENSMUSG00000065859	Gm22351	sncRNA	ENSMUSG00000065859_Gm22351_snRNA	snRNA	4.2026944296903	-0.00920033727085584	0.130909163291388	0.549826065834118	NA	1
ENSMUSG00000065872	Gm25681	sncRNA	ENSMUSG00000065872_Gm25681_snRNA	snRNA	1.18192963314317	0.00266477351617891	0.146900917034346	0.82562717976231	NA	1
ENSMUSG00000065892	Gm24521	sncRNA	ENSMUSG00000065892_Gm24521_snRNA	snRNA	1.1942642618686	-0.00311929934676135	0.147089951614949	0.797010566717645	NA	1
ENSMUSG00000065919	Gm24449	sncRNA	ENSMUSG00000065919_Gm24449_snRNA	snRNA	6.83766614295288	0.00471363481064202	0.113725220877413	0.747181397128315	NA	1
ENSMUSG00000070203	Gm22444	sncRNA	ENSMUSG00000070203_Gm22444_snRNA	snRNA	11.1179548849812	0.0871547074826909	0.290780586215435	0.0322952324656381	0.4694946122004	1
ENSMUSG00000070235	Gm26329	sncRNA	ENSMUSG00000070235_Gm26329_YRNA	YRNA	2.34396929037024	-0.0148462379764741	0.156872642235912	0.326659399400342	NA	1
ENSMUSG00000075903	Gm23941	sncRNA	ENSMUSG00000075903_Gm23941_snRNA	snRNA	1.1942642618686	-0.00311929934676135	0.147089951614949	0.797010566717645	NA	1
ENSMUSG00000077148	Gm22935	sncRNA	ENSMUSG00000077148_Gm22935_snRNA	snRNA	1.18192963314317	0.00266477351617891	0.146900917034346	0.82562717976231	NA	1
ENSMUSG00000077155	Gm24582	sncRNA	ENSMUSG00000077155_Gm24582_snRNA	snRNA	1.68553606394292	0.00480001414796734	0.143921548086857	0.714570822196843	NA	1
ENSMUSG00000077194	Gm23431	sncRNA	ENSMUSG00000077194_Gm23431_snRNA	snRNA	2.0741270346719	-0.00465091623102045	0.140032088175833	0.734066200378803	NA	1
ENSMUSG00000077248	Gm23275	sncRNA	ENSMUSG00000077248_Gm23275_snRNA	snRNA	1.2011961491276	0.00285856564550692	0.14689722377025	0.813653213657207	NA	1
ENSMUSG00000077265	Gm24430	sncRNA	ENSMUSG00000077265_Gm24430_snRNA	snRNA	1.01411914107603	-0.000159339977580295	0.148022100615805	0.989044221312474	NA	1
ENSMUSG00000077409	Gm25416	sncRNA	ENSMUSG00000077409_Gm25416_snRNA	snRNA	1.5422198747283	-0.00298149553262836	0.143518352650775	0.816483769954672	NA	1
ENSMUSG00000077431	Gm22591	sncRNA	ENSMUSG00000077431_Gm22591_snRNA	snRNA	2.34994572582946	-0.0102722477238191	0.145844145402537	0.481943058084172	NA	1
ENSMUSG00000077433	Gm22593	sncRNA	ENSMUSG00000077433_Gm22593_snRNA	snRNA	1.1942642618686	-0.00311929934676135	0.147089951614949	0.797010566717645	NA	1
ENSMUSG00000077518	Gm25879	sncRNA	ENSMUSG00000077518_Gm25879_snRNA	snRNA	1.33968277698365	-0.0055065277603735	0.147867510394769	0.660267244876325	NA	1
ENSMUSG00000077535	Gm22543	sncRNA	ENSMUSG00000077535_Gm22543_snRNA	snRNA	3.28650418371148	-0.0223147066083795	0.170642377624887	0.203716428637564	NA	1
ENSMUSG00000077547	Gm22019	sncRNA	ENSMUSG00000077547_Gm22019_snRNA	snRNA	1.01411914107603	-0.000159339977580295	0.148022100615805	0.989044221312474	NA	1
ENSMUSG00000077574	Gm24887	sncRNA	ENSMUSG00000077574_Gm24887_snRNA	snRNA	2.31637368470649	-0.0190710964243054	0.170215867584864	0.20958064022002	NA	1
ENSMUSG00000077791	Gm25563	sncRNA	ENSMUSG00000077791_Gm25563_snRNA	snRNA	1.16243839662153	0.00245359702354559	0.146907699432374	0.83881577609092	NA	1
ENSMUSG00000080384	Gm22105	sncRNA	ENSMUSG00000080384_Gm22105_snRNA	snRNA	3.16888255397072	0.00504919760469248	0.130438309460645	0.729692723220422	NA	1
ENSMUSG00000080428	Gm24831	sncRNA	ENSMUSG00000080428_Gm24831_snRNA	snRNA	1.16243839662153	0.00245359702354559	0.146907699432374	0.83881577609092	NA	1
ENSMUSG00000080524	Gm23879	sncRNA	ENSMUSG00000080524_Gm23879_snRNA	snRNA	2.77446814661431	0.0139174477377652	0.151683365720277	0.367609913779412	NA	1
ENSMUSG00000080538	Gm25541	sncRNA	ENSMUSG00000080538_Gm25541_snRNA	snRNA	1620.84056556972	0.721958530797598	0.132051749866509	1.63716576072599e-08	3.27108425052161e-06	1
ENSMUSG00000080566	Gm26044	sncRNA	ENSMUSG00000080566_Gm26044_snRNA	snRNA	1.38134126992016	-9.86918062666275e-05	0.144023691360559	0.993710906378361	NA	1
ENSMUSG00000084442	Gm26253	sncRNA	ENSMUSG00000084442_Gm26253_snRNA	snRNA	1.01411914107603	-0.000159339977580295	0.148022100615805	0.989044221312474	NA	1
ENSMUSG00000084453	Gm24596	sncRNA	ENSMUSG00000084453_Gm24596_snRNA	snRNA	230.474020403357	0.0208544149008834	0.0859135488892371	0.0790801460934999	0.676040173959142	1
ENSMUSG00000084497	Gm22107	sncRNA	ENSMUSG00000084497_Gm22107_snRNA	snRNA	4.8612963698881	-0.0172808331765804	0.14949852279667	0.313849208213752	NA	1
ENSMUSG00000084504	Gm25323	sncRNA	ENSMUSG00000084504_Gm25323_snRNA	snRNA	2.00121637048111	0.00943302586161451	0.147555408089309	0.500962448173212	NA	1
ENSMUSG00000084507	Gm25321	sncRNA	ENSMUSG00000084507_Gm25321_snRNA	snRNA	1.16243839662153	0.00245359702354559	0.146907699432374	0.83881577609092	NA	1
ENSMUSG00000084601	Gm23111	sncRNA	ENSMUSG00000084601_Gm23111_snRNA	snRNA	58.9409390374412	-0.00060832072113259	0.0495272110870745	0.93385519065712	0.998117295211066	1
ENSMUSG00000084607	Gm22208	sncRNA	ENSMUSG00000084607_Gm22208_snRNA	snRNA	2.18811935967544	-0.00676041314583034	0.141552048591173	0.62894387131569	NA	1
ENSMUSG00000084609	Gm22199	sncRNA	ENSMUSG00000084609_Gm22199_YRNA	YRNA	7.52151722642297	0.00959146218283673	0.120369508988869	0.532394960672038	NA	1
ENSMUSG00000084629	Gm25112	sncRNA	ENSMUSG00000084629_Gm25112_snRNA	snRNA	1.36224970853407	-0.00582578243328395	0.147804361344303	0.644868842102692	NA	1
ENSMUSG00000084644	Gm24379	sncRNA	ENSMUSG00000084644_Gm24379_YRNA	YRNA	68.0782290177861	0.00407454593110409	0.0457051316692787	0.518929178736742	0.971882660391193	1
ENSMUSG00000084648	Gm24378	sncRNA	ENSMUSG00000084648_Gm24378_snRNA	snRNA	1.34471145109698	-0.000111788151541573	0.144233330817644	0.992852421985372	NA	1
ENSMUSG00000084717	Gm24630	sncRNA	ENSMUSG00000084717_Gm24630_snRNA	snRNA	1.55455450345372	-0.00844013778822278	0.150475295048241	0.517404980959049	NA	1
ENSMUSG00000084739	Gm22067	sncRNA	ENSMUSG00000084739_Gm22067_snRNA	snRNA	7.39970182246544	0.0101146089736267	0.116178293721349	0.506176462625107	NA	1
ENSMUSG00000087720	Gm26279	sncRNA	ENSMUSG00000087720_Gm26279_snRNA	snRNA	1.01411914107603	-0.000159339977580295	0.148022100615805	0.989044221312474	NA	1
ENSMUSG00000087734	Gm24646	sncRNA	ENSMUSG00000087734_Gm24646_snRNA	snRNA	2.20913298727686	-0.0193250916401886	0.169522686488904	0.214838782822132	NA	1
ENSMUSG00000087782	Gm23169	sncRNA	ENSMUSG00000087782_Gm23169_snRNA	snRNA	2.23790637991048	-0.00283248851020497	0.137260203105291	0.836820461533034	NA	1
ENSMUSG00000087839	Gm23955	sncRNA	ENSMUSG00000087839_Gm23955_snRNA	snRNA	1.64637863630129	0.0100271715609521	0.151811763300708	0.45719469945331	NA	1
ENSMUSG00000087875	Gm26104	sncRNA	ENSMUSG00000087875_Gm26104_snRNA	snRNA	1.01411914107603	-0.000159339977580295	0.148022100615805	0.989044221312474	NA	1
ENSMUSG00000087938	Gm26049	sncRNA	ENSMUSG00000087938_Gm26049_snRNA	snRNA	5.40676881416276	-0.00446077427770542	0.119845607952584	0.762276996888094	NA	1
ENSMUSG00000088001	Gm22883	sncRNA	ENSMUSG00000088001_Gm22883_snRNA	snRNA	2.73705876633079	-0.0146189219974427	0.153367759064857	0.347716115673225	NA	1
ENSMUSG00000088002	Gm24775	sncRNA	ENSMUSG00000088002_Gm24775_snRNA	snRNA	1.80951036345177	-0.00291920104101641	0.140421360594906	0.826899061428951	NA	1
ENSMUSG00000088071	Gm22818	sncRNA	ENSMUSG00000088071_Gm22818_snRNA	snRNA	1.18210458774151	-0.00299437624725404	0.147084166174877	0.804645680391512	NA	1
ENSMUSG00000088088	Rmrp	ribozyme	ENSMUSG00000088088_Rmrp_ribozyme	ribozyme	25362.8293854811	0.102119633777889	0.146262070835947	0.00451467754423362	0.138658440128463	1
ENSMUSG00000088172	Gm25217	sncRNA	ENSMUSG00000088172_Gm25217_snRNA	snRNA	1.18192963314317	0.00266477351617891	0.146900917034346	0.82562717976231	NA	1
ENSMUSG00000088217	Gm22079	sncRNA	ENSMUSG00000088217_Gm22079_snRNA	snRNA	2.55609013711069	0.00196532628890342	0.133778538117215	0.888559717137767	NA	1
ENSMUSG00000088227	Gm22597	sncRNA	ENSMUSG00000088227_Gm22597_snRNA	snRNA	1.18192963314317	0.00266477351617891	0.146900917034346	0.82562717976231	NA	1
ENSMUSG00000088293	Gm26411	sncRNA	ENSMUSG00000088293_Gm26411_snRNA	snRNA	1.01411914107603	-0.000159339977580295	0.148022100615805	0.989044221312474	NA	1
ENSMUSG00000088318	Gm26187	sncRNA	ENSMUSG00000088318_Gm26187_snRNA	snRNA	1.4980593807558	0.00769310059406554	0.149115153382191	0.554647413250603	NA	1
ENSMUSG00000088349	Gm22335	sncRNA	ENSMUSG00000088349_Gm22335_snRNA	snRNA	1.70287375899922	-0.00569247842127995	0.144810270630363	0.666137030028992	NA	1
ENSMUSG00000088437	Gm24198	sncRNA	ENSMUSG00000088437_Gm24198_snRNA	snRNA	4.10582183391864	0.00371006612947992	0.124877465266427	0.800040415083524	NA	1
ENSMUSG00000088490	Gm24400	sncRNA	ENSMUSG00000088490_Gm24400_snRNA	snRNA	3.34484956648599	0.00664920350283673	0.136470811691746	0.646711408236632	NA	1
ENSMUSG00000088494	Gm24399	sncRNA	ENSMUSG00000088494_Gm24399_snRNA	snRNA	1.18192963314317	0.00266477351617891	0.146900917034346	0.82562717976231	NA	1
ENSMUSG00000088516	Gm23044	sncRNA	ENSMUSG00000088516_Gm23044_snRNA	snRNA	5.97502356700032	0.00798348149946797	0.117197267201366	0.595728826840879	NA	1
ENSMUSG00000088528	Gm26084	sncRNA	ENSMUSG00000088528_Gm26084_snRNA	snRNA	1.51252194316412	0.00246736850998883	0.143379659995592	0.847168932434281	NA	1
ENSMUSG00000088545	Gm25982	sncRNA	ENSMUSG00000088545_Gm25982_snRNA	snRNA	1.88182223975225	-0.00213666891120007	0.13967369832109	0.873016079871405	NA	1
ENSMUSG00000088583	Gm22965	sncRNA	ENSMUSG00000088583_Gm22965_snRNA	snRNA	2.78389838289339	-0.0111584213295684	0.145542329879001	0.456838717642162	NA	1
ENSMUSG00000088625	Gm23318	sncRNA	ENSMUSG00000088625_Gm23318_snRNA	snRNA	2.53277455696914	-0.0057743142982325	0.139005693018541	0.681206056299035	NA	1
ENSMUSG00000088658	Gm24846	sncRNA	ENSMUSG00000088658_Gm24846_snRNA	snRNA	1.45907690771251	0.00711297749451709	0.148934467715101	0.579501485084227	NA	1
ENSMUSG00000088696	Gm22333	sncRNA	ENSMUSG00000088696_Gm22333_snRNA	snRNA	13.5562241875676	0.00295513418700924	0.0851957073721695	0.809245795059763	0.995265365903458	1
ENSMUSG00000088705	Gm25549	sncRNA	ENSMUSG00000088705_Gm25549_snRNA	snRNA	1.81356566843675	-0.00743185128371283	0.146319342584539	0.581068963491325	NA	1
ENSMUSG00000088708	Gm25558	sncRNA	ENSMUSG00000088708_Gm25558_snRNA	snRNA	1.01411914107603	-0.000159339977580295	0.148022100615805	0.989044221312474	NA	1
ENSMUSG00000088768	Gm25494	sncRNA	ENSMUSG00000088768_Gm25494_snRNA	snRNA	7.48251632216618	-0.0165183924384321	0.138144516749102	0.334839054705669	NA	1
ENSMUSG00000088791	Gm22542	sncRNA	ENSMUSG00000088791_Gm22542_snRNA	snRNA	2.73653390253578	-0.000498589672434092	0.133938748929955	0.971476961257135	NA	1
ENSMUSG00000088793	Gm22540	sncRNA	ENSMUSG00000088793_Gm22540_snRNA	snRNA	5.30823657885231	-0.0037490258355243	0.11485986840906	0.797312750318363	NA	1
ENSMUSG00000088944	Gm23258	sncRNA	ENSMUSG00000088944_Gm23258_snRNA	snRNA	1.92348073268876	0.00261201223545351	0.139995366999783	0.845142053144134	NA	1
ENSMUSG00000088992	Gm22769	sncRNA	ENSMUSG00000088992_Gm22769_snRNA	snRNA	1.36224970853407	-0.00582578243328395	0.147804361344303	0.644868842102692	NA	1
ENSMUSG00000089005	Gm23856	sncRNA	ENSMUSG00000089005_Gm23856_snRNA	snRNA	1.01411914107603	-0.000159339977580295	0.148022100615805	0.989044221312474	NA	1
ENSMUSG00000089009	Gm23858	sncRNA	ENSMUSG00000089009_Gm23858_snRNA	snRNA	1.01411914107603	-0.000159339977580295	0.148022100615805	0.989044221312474	NA	1
ENSMUSG00000089026	Gm25014	sncRNA	ENSMUSG00000089026_Gm25014_snRNA	snRNA	5.422931438524	0.00930696549802897	0.123656513273187	0.545999496880779	NA	1
ENSMUSG00000089051	Gm23354	sncRNA	ENSMUSG00000089051_Gm23354_snRNA	snRNA	1.82167003757886	-0.00307129310050153	0.140039089827208	0.819042964623836	NA	1
ENSMUSG00000089071	Gm24499	sncRNA	ENSMUSG00000089071_Gm24499_snRNA	snRNA	1.01411914107603	-0.000159339977580295	0.148022100615805	0.989044221312474	NA	1
ENSMUSG00000089080	Gm24003	sncRNA	ENSMUSG00000089080_Gm24003_snRNA	snRNA	3.09001744552136	-0.0200976908805155	0.166031396891344	0.232818934035269	NA	1
ENSMUSG00000089081	Gm24002	sncRNA	ENSMUSG00000089081_Gm24002_snRNA	snRNA	1.34974012521031	0.00526804573500758	0.147575077385411	0.673987157416232	NA	1
ENSMUSG00000089096	Gm25657	sncRNA	ENSMUSG00000089096_Gm25657_snRNA	snRNA	1.01411914107603	-0.000159339977580295	0.148022100615805	0.989044221312474	NA	1
ENSMUSG00000089106	Gm23116	sncRNA	ENSMUSG00000089106_Gm23116_snRNA	snRNA	1.68260971573002	-0.0107208207525272	0.15310446461056	0.429241768919556	NA	1
ENSMUSG00000089125	Gm26403	sncRNA	ENSMUSG00000089125_Gm26403_snRNA	snRNA	3.32763781285299	-0.00210021777561115	0.130035686370753	0.883304871101384	NA	1
ENSMUSG00000089136	Gm24922	sncRNA	ENSMUSG00000089136_Gm24922_snRNA	snRNA	1.37440938266116	-0.00585810207971207	0.148090835927376	0.641638107900762	NA	1
ENSMUSG00000089162	Gm24129	sncRNA	ENSMUSG00000089162_Gm24129_snRNA	snRNA	1.33968277698365	-0.0055065277603735	0.147867510394769	0.660267244876325	NA	1
ENSMUSG00000089269	Gm26468	sncRNA	ENSMUSG00000089269_Gm26468_snRNA	snRNA	1.01411914107603	-0.000159339977580295	0.148022100615805	0.989044221312474	NA	1
ENSMUSG00000089271	Gm24552	sncRNA	ENSMUSG00000089271_Gm24552_snRNA	snRNA	3.91683702496439	0.00579412797040125	0.128509045846771	0.69558490446378	NA	1
ENSMUSG00000089296	Gm23205	sncRNA	ENSMUSG00000089296_Gm23205_snRNA	snRNA	19.268151356471	-0.0136036592145928	0.108630555339647	0.354470765677903	0.934768831716697	1
ENSMUSG00000089321	Gm22523	sncRNA	ENSMUSG00000089321_Gm22523_snRNA	snRNA	6.60393164950602	-0.0341022906253955	0.187009486011836	0.13121846084744	NA	1
ENSMUSG00000089346	Gm22663	sncRNA	ENSMUSG00000089346_Gm22663_snRNA	snRNA	1.16243839662153	0.00245359702354559	0.146907699432374	0.83881577609092	NA	1
ENSMUSG00000089381	Gm24678	sncRNA	ENSMUSG00000089381_Gm24678_snRNA	snRNA	1.01411914107603	-0.000159339977580295	0.148022100615805	0.989044221312474	NA	1
ENSMUSG00000089407	Gm24878	sncRNA	ENSMUSG00000089407_Gm24878_snRNA	snRNA	5.1644760502052	0.0143586050402395	0.138363992460686	0.385752380761762	NA	1
ENSMUSG00000089422	Gm26008	sncRNA	ENSMUSG00000089422_Gm26008_snRNA	snRNA	1.31075765216702	0.00485919756046412	0.147359044968244	0.696479602204134	NA	1
ENSMUSG00000089437	Gm23199	sncRNA	ENSMUSG00000089437_Gm23199_snRNA	snRNA	2.32157731341816	-0.0200076597078331	0.171881217871126	0.198201435970561	NA	1
ENSMUSG00000089438	Gm23194	sncRNA	ENSMUSG00000089438_Gm23194_snRNA	snRNA	1.01411914107603	-0.000159339977580295	0.148022100615805	0.989044221312474	NA	1
ENSMUSG00000089479	Gm25362	sncRNA	ENSMUSG00000089479_Gm25362_snRNA	snRNA	1.01411914107603	-0.000159339977580295	0.148022100615805	0.989044221312474	NA	1
ENSMUSG00000089486	Gm24737	sncRNA	ENSMUSG00000089486_Gm24737_snRNA	snRNA	1.68763838984335	-0.00528649024315695	0.143831714183684	0.690079818743483	NA	1
ENSMUSG00000089563	Gm24667	sncRNA	ENSMUSG00000089563_Gm24667_snRNA	snRNA	1.01411914107603	-0.000159339977580295	0.148022100615805	0.989044221312474	NA	1
ENSMUSG00000089607	Gm22500	sncRNA	ENSMUSG00000089607_Gm22500_snRNA	snRNA	6.74314442086762	-0.0287384912328785	0.174960500497357	0.166266312575904	NA	1
ENSMUSG00000089612	Gm22708	sncRNA	ENSMUSG00000089612_Gm22708_snRNA	snRNA	1.18192963314317	0.00266477351617891	0.146900917034346	0.82562717976231	NA	1
ENSMUSG00000092674	Gm24105	sncRNA	ENSMUSG00000092674_Gm24105_misc_RNA	misc_RNA	3.82311206433829	-0.0147219701538091	0.14597866551436	0.368455124123235	NA	1
ENSMUSG00000092702	Gm24514	sncRNA	ENSMUSG00000092702_Gm24514_misc_RNA	misc_RNA	9.40956716569522	0.00285660301420464	0.102184035875546	0.837109948599041	NA	1
ENSMUSG00000092746	Rn7s6	sncRNA	ENSMUSG00000092746_Rn7s6_7SL	7SL	133301.102922011	-0.0164558017545843	0.0619363050647825	0.0576057101192431	0.604173254682565	1
ENSMUSG00000092805	Gm26461	sncRNA	ENSMUSG00000092805_Gm26461_misc_RNA	misc_RNA	108.828075129249	0.00248570978869679	0.0350954566242793	0.610730265681052	0.984982256707007	1
ENSMUSG00000092837	Rpph1	ribozyme	ENSMUSG00000092837_Rpph1_ribozyme	ribozyme	39940.4892129248	-0.00166030030989502	0.0164157363909878	0.458745443073274	0.963674032311347	1
ENSMUSG00000092875	Gm22649	sncRNA	ENSMUSG00000092875_Gm22649_misc_RNA	misc_RNA	1.01411914107603	-0.000159339977580295	0.148022100615805	0.989044221312474	NA	1
ENSMUSG00000092999	Gm23921	sncRNA	ENSMUSG00000092999_Gm23921_YRNA	YRNA	6.08458820817072	-0.00348309781595464	0.11428567774693	0.810991226006719	NA	1
ENSMUSG00000093056	Gm24812	sncRNA	ENSMUSG00000093056_Gm24812_misc_RNA	misc_RNA	2.51545332961537	-0.00317907375761811	0.135062081221624	0.820660704847109	NA	1
ENSMUSG00000093064	Gm23153	sncRNA	ENSMUSG00000093064_Gm23153_misc_RNA	misc_RNA	6.32961335822759	-0.00307157936222124	0.108788812356669	0.830127515602555	NA	1
ENSMUSG00000093112	Gm22701	sncRNA	ENSMUSG00000093112_Gm22701_misc_RNA	misc_RNA	2.63770612528968	0.00822682046042413	0.140085489503872	0.572605730897335	NA	1
ENSMUSG00000093147	Gm23369	sncRNA	ENSMUSG00000093147_Gm23369_snRNA	snRNA	1.01411914107603	-0.000159339977580295	0.148022100615805	0.989044221312474	NA	1
ENSMUSG00000093183	Gm25687	sncRNA	ENSMUSG00000093183_Gm25687_misc_RNA	misc_RNA	1.47856814423416	0.0074910426693762	0.148904916750522	0.564065139564073	NA	1
ENSMUSG00000093283	Gm22567	sncRNA	ENSMUSG00000093283_Gm22567_misc_RNA	misc_RNA	1.18210458774151	-0.00299437624725404	0.147084166174877	0.804645680391512	NA	1
ENSMUSG00000095003	Gm25173	sncRNA	ENSMUSG00000095003_Gm25173_snRNA	snRNA	63.6844550957761	0.803888578615892	0.400811497993355	0.000220758641528317	0.0128914514917599	1
ENSMUSG00000096195	Gm26138	sncRNA	ENSMUSG00000096195_Gm26138_snRNA	snRNA	1.5122972226269	0.00248790222396776	0.143026775624914	0.846703085346964	NA	1
ENSMUSG00000096423	Gm24978	sncRNA	ENSMUSG00000096423_Gm24978_snRNA	snRNA	90.1582065634879	1.29202534206617	0.258035095627443	7.39270939736724e-08	1.13117811639715e-05	1
ENSMUSG00000096738	Gm24317	sncRNA	ENSMUSG00000096738_Gm24317_snRNA	snRNA	2.22769968486794	0.00208065459725794	0.136477520476839	0.879867703421488	NA	1
ENSMUSG00002074862	Gm54436	sncRNA	ENSMUSG00002074862_Gm54436_7SK	7SK	3.13585788172834	-0.0124693945855159	0.147337866942494	0.415910484725633	NA	1
ENSMUSG00002074867	Gm55200	sncRNA	ENSMUSG00002074867_Gm55200_7SK	7SK	1.01411914107603	-0.000159339977580295	0.148022100615805	0.989044221312474	NA	1
ENSMUSG00002074873	Gm55487	sncRNA	ENSMUSG00002074873_Gm55487_7SK	7SK	4.15117676554079	-0.010003451185899	0.131697214222575	0.519944432947479	NA	1
ENSMUSG00002074877	Gm54500	sncRNA	ENSMUSG00002074877_Gm54500_7SK	7SK	58.7573401306478	-0.00489670023821956	0.0531872578108615	0.507861748419151	0.970519183274505	1
ENSMUSG00002074882	Gm55684	sncRNA	ENSMUSG00002074882_Gm55684_7SK	7SK	1.37440938266116	-0.00585810207971207	0.148090835927376	0.641638107900762	NA	1
ENSMUSG00002074897	Gm55389	sncRNA	ENSMUSG00002074897_Gm55389_7SK	7SK	4.51069691665317	0.0152926632479594	0.144942719508707	0.358180022208953	NA	1
ENSMUSG00002074902	Gm56126	sncRNA	ENSMUSG00002074902_Gm56126_7SK	7SK	10.9770594686755	0.00487628305099357	0.0966683969220725	0.716881939723867	0.986166232887709	1
ENSMUSG00002074913	Gm55956	sncRNA	ENSMUSG00002074913_Gm55956_7SK	7SK	1.2011961491276	0.00285856564550692	0.14689722377025	0.813653213657207	NA	1
ENSMUSG00002074916	Gm56323	sncRNA	ENSMUSG00002074916_Gm56323_7SK	7SK	1.01411914107603	-0.000159339977580295	0.148022100615805	0.989044221312474	NA	1
ENSMUSG00002074945	Gm54750	sncRNA	ENSMUSG00002074945_Gm54750_7SK	7SK	1.01411914107603	-0.000159339977580295	0.148022100615805	0.989044221312474	NA	1
ENSMUSG00002074954	Gm54673	sncRNA	ENSMUSG00002074954_Gm54673_7SK	7SK	1.51807548107245	-0.00807990435765134	0.150064648026874	0.533427943866249	NA	1
ENSMUSG00002074958	Gm55136	sncRNA	ENSMUSG00002074958_Gm55136_7SK	7SK	17.7388508795202	0.0211064122951346	0.128340693209447	0.218239893069809	0.867955584610242	1
ENSMUSG00002074960	Gm55278	sncRNA	ENSMUSG00002074960_Gm55278_7SK	7SK	1.01411914107603	-0.000159339977580295	0.148022100615805	0.989044221312474	NA	1
ENSMUSG00002074964	Gm54402	sncRNA	ENSMUSG00002074964_Gm54402_7SK	7SK	1.16243839662153	0.00245359702354559	0.146907699432374	0.83881577609092	NA	1
ENSMUSG00002074984	Gm55526	sncRNA	ENSMUSG00002074984_Gm55526_7SK	7SK	1.18210458774151	-0.00299437624725404	0.147084166174877	0.804645680391512	NA	1
ENSMUSG00002074985	Gm56381	sncRNA	ENSMUSG00002074985_Gm56381_7SK	7SK	143.602067784317	0.296068130828826	0.318508285819306	0.0023878898547913	0.0885664777488687	1
ENSMUSG00002074988	Gm56101	sncRNA	ENSMUSG00002074988_Gm56101_7SK	7SK	1.2011961491276	0.00285856564550692	0.14689722377025	0.813653213657207	NA	1
ENSMUSG00002074992	Gm54647	sncRNA	ENSMUSG00002074992_Gm54647_7SK	7SK	1.1942642618686	-0.00311929934676135	0.147089951614949	0.797010566717645	NA	1
ENSMUSG00002075014	Gm55081	sncRNA	ENSMUSG00002075014_Gm55081_7SK	7SK	1.01411914107603	-0.000159339977580295	0.148022100615805	0.989044221312474	NA	1
ENSMUSG00002075015	Gm56084	sncRNA	ENSMUSG00002075015_Gm56084_7SK	7SK	3.30251911432769	0.00560695779330369	0.132114331117561	0.701173814619476	NA	1
ENSMUSG00002075029	Gm56395	sncRNA	ENSMUSG00002075029_Gm56395_7SK	7SK	1.53681713326187	0.00808331606614717	0.149539628055556	0.536854433103326	NA	1
ENSMUSG00002075032	Gm54784	sncRNA	ENSMUSG00002075032_Gm54784_7SK	7SK	4.78255932081859	-0.00683605572851083	0.128472052828082	0.64815774389321	NA	1
ENSMUSG00002075036	Gm54849	sncRNA	ENSMUSG00002075036_Gm54849_7SK	7SK	8.02212911185743	-0.0348716493687561	0.187772753403347	0.127988134742636	NA	1
ENSMUSG00002075040	Gm56256	sncRNA	ENSMUSG00002075040_Gm56256_7SK	7SK	79.5653389340072	0.143055245238217	0.2700512463537	0.0105332562489534	0.246755816932847	1
ENSMUSG00002075041	Gm56244	sncRNA	ENSMUSG00002075041_Gm56244_7SK	7SK	565.810942364078	0.869856194118302	0.190313490993825	1.1531200908036e-06	0.000130881837160882	1
ENSMUSG00002075070	Gm55415	sncRNA	ENSMUSG00002075070_Gm55415_7SK	7SK	11.8924203736899	-0.0038810393407331	0.0927281156503084	0.766305103181705	0.987847393579118	1
ENSMUSG00002075078	Gm54535	sncRNA	ENSMUSG00002075078_Gm54535_7SK	7SK	1.33968277698365	-0.0055065277603735	0.147867510394769	0.660267244876325	NA	1
ENSMUSG00002075082	Gm56366	sncRNA	ENSMUSG00002075082_Gm56366_7SK	7SK	1.01411914107603	-0.000159339977580295	0.148022100615805	0.989044221312474	NA	1
ENSMUSG00002075086	Gm55638	sncRNA	ENSMUSG00002075086_Gm55638_7SK	7SK	1.01411914107603	-0.000159339977580295	0.148022100615805	0.989044221312474	NA	1
ENSMUSG00002075090	Gm54492	sncRNA	ENSMUSG00002075090_Gm54492_7SK	7SK	1.01411914107603	-0.000159339977580295	0.148022100615805	0.989044221312474	NA	1
ENSMUSG00002075106	Gm56185	sncRNA	ENSMUSG00002075106_Gm56185_7SK	7SK	1.68260971573002	-0.0107208207525272	0.15310446461056	0.429241768919556	NA	1
ENSMUSG00002075107	Gm54900	sncRNA	ENSMUSG00002075107_Gm54900_7SK	7SK	75.4199395071661	0.00379681132389532	0.0452495752390457	0.546304097212401	0.974898667819937	1
ENSMUSG00002075114	Gm54992	sncRNA	ENSMUSG00002075114_Gm54992_7SK	7SK	1.99371078922932	-0.0100638971706386	0.149047010413766	0.473287698992549	NA	1
ENSMUSG00002075116	Gm54522	sncRNA	ENSMUSG00002075116_Gm54522_7SK	7SK	1.68491166827014	0.0104042989980513	0.152365696332228	0.442834277212059	NA	1
ENSMUSG00002075120	Gm55666	sncRNA	ENSMUSG00002075120_Gm55666_7SK	7SK	38.9373323906275	0.0165966967703097	0.0981588762591749	0.207872446337634	0.859798847332531	1
ENSMUSG00002075137	Gm56329	sncRNA	ENSMUSG00002075137_Gm56329_7SK	7SK	11.3268249546317	0.00722374374849127	0.104228984737039	0.610087288937778	0.984982256707007	1
ENSMUSG00002075147	Gm56229	sncRNA	ENSMUSG00002075147_Gm56229_7SK	7SK	1.54412308787397	-0.00267628875106558	0.14295224050439	0.8357288860018	NA	1
ENSMUSG00002075163	Gm55992	sncRNA	ENSMUSG00002075163_Gm55992_7SK	7SK	1.1942642618686	-0.00311929934676135	0.147089951614949	0.797010566717645	NA	1
ENSMUSG00002075166	Gm54715	sncRNA	ENSMUSG00002075166_Gm54715_7SK	7SK	1.01411914107603	-0.000159339977580295	0.148022100615805	0.989044221312474	NA	1
ENSMUSG00002075170	Gm55677	sncRNA	ENSMUSG00002075170_Gm55677_7SK	7SK	6.4787583245905	-0.00924205010974441	0.118734701113178	0.544577523145134	NA	1
ENSMUSG00002075187	Gm55210	sncRNA	ENSMUSG00002075187_Gm55210_7SK	7SK	1.64615391576407	0.00993251386034257	0.151803614174923	0.459967664867536	NA	1
ENSMUSG00002075195	Gm55376	sncRNA	ENSMUSG00002075195_Gm55376_7SK	7SK	1.17690095902984	-0.0029391645600987	0.147081946427992	0.808037429317246	NA	1
ENSMUSG00002075198	Gm54361	sncRNA	ENSMUSG00002075198_Gm54361_7SK	7SK	1.18210458774151	-0.00299437624725404	0.147084166174877	0.804645680391512	NA	1
ENSMUSG00002075200	Gm54723	sncRNA	ENSMUSG00002075200_Gm54723_7SK	7SK	295.313001230573	-0.00174136219400459	0.0266988836335183	0.636477850337761	0.985458348419705	1
ENSMUSG00002075221	Gm54472	sncRNA	ENSMUSG00002075221_Gm54472_7SK	7SK	2.06316400058434	-0.0103669358753538	0.150180286582962	0.458015437389083	NA	1
ENSMUSG00002075230	Gm56399	sncRNA	ENSMUSG00002075230_Gm56399_7SK	7SK	1.01411914107603	-0.000159339977580295	0.148022100615805	0.989044221312474	NA	1
ENSMUSG00002075253	Gm54629	sncRNA	ENSMUSG00002075253_Gm54629_7SK	7SK	10.751499230028	-0.00535517475136996	0.0977050402603895	0.692626133502859	0.985458348419705	1
ENSMUSG00002075256	Gm55029	sncRNA	ENSMUSG00002075256_Gm55029_7SK	7SK	1.18192963314317	0.00266477351617891	0.146900917034346	0.82562717976231	NA	1
ENSMUSG00002075260	Gm54658	sncRNA	ENSMUSG00002075260_Gm54658_7SK	7SK	116.497889979265	0.159994479250957	0.283609721770451	0.00891935239734972	0.222074421790244	1
ENSMUSG00002075270	Gm54835	sncRNA	ENSMUSG00002075270_Gm54835_7SK	7SK	1.01411914107603	-0.000159339977580295	0.148022100615805	0.989044221312474	NA	1
ENSMUSG00002075271	Gm54905	sncRNA	ENSMUSG00002075271_Gm54905_7SK	7SK	1.330423843287	-0.000369420387480109	0.14432985008737	0.976352191306612	NA	1
ENSMUSG00002075276	Gm55017	sncRNA	ENSMUSG00002075276_Gm55017_7SK	7SK	2.50692512718128	0.00177976133228358	0.132982668339599	0.899414728735679	NA	1
ENSMUSG00002075278	Gm55626	sncRNA	ENSMUSG00002075278_Gm55626_7SK	7SK	1.49303070664247	0.00230765831558193	0.143032121439631	0.857437921459825	NA	1
ENSMUSG00002075280	Gm54419	sncRNA	ENSMUSG00002075280_Gm54419_7SK	7SK	29.5355773801494	0.0082956754902631	0.0807503450911743	0.461468151398468	0.963674032311347	1
ENSMUSG00002075285	Gm55440	sncRNA	ENSMUSG00002075285_Gm55440_7SK	7SK	257.190983476192	-0.00330880297025802	0.0330942565240109	0.453976224670688	0.962804552420102	1
ENSMUSG00002075288	Gm54868	sncRNA	ENSMUSG00002075288_Gm54868_7SK	7SK	1.01411914107603	-0.000159339977580295	0.148022100615805	0.989044221312474	NA	1
ENSMUSG00002075291	Gm56071	sncRNA	ENSMUSG00002075291_Gm56071_7SK	7SK	1.91074642882777	0.0132880269947538	0.157352807008703	0.345965300149826	NA	1
ENSMUSG00002075298	Gm56163	sncRNA	ENSMUSG00002075298_Gm56163_7SK	7SK	75.2561964937813	0.0216905263809621	0.104553524901314	0.126330339162387	0.777559658965558	1
ENSMUSG00002075320	Gm55331	sncRNA	ENSMUSG00002075320_Gm55331_7SK	7SK	23.4702317482181	0.00361751170633933	0.0668007235865591	0.709953631921721	0.985458348419705	1
ENSMUSG00002075322	Gm55450	sncRNA	ENSMUSG00002075322_Gm55450_7SK	7SK	1.34974012521031	0.00526804573500758	0.147575077385411	0.673987157416232	NA	1
ENSMUSG00002075328	Gm55407	sncRNA	ENSMUSG00002075328_Gm55407_7SK	7SK	1.16243839662153	0.00245359702354559	0.146907699432374	0.83881577609092	NA	1
ENSMUSG00002075351	Gm56368	sncRNA	ENSMUSG00002075351_Gm56368_7SK	7SK	6.59465072460873	0.00195777940329373	0.10763787560075	0.890529884934803	NA	1
ENSMUSG00002075359	Gm55205	sncRNA	ENSMUSG00002075359_Gm55205_7SK	7SK	3.97635947737903	0.0339166079954422	0.201083553417592	0.0991638614575802	NA	1
ENSMUSG00002075379	Gm54504	sncRNA	ENSMUSG00002075379_Gm54504_7SK	7SK	1.01411914107603	-0.000159339977580295	0.148022100615805	0.989044221312474	NA	1
ENSMUSG00002075401	Gm55879	sncRNA	ENSMUSG00002075401_Gm55879_7SK	7SK	6.65580265645676	0.00645432638201061	0.111776569086853	0.659666529695357	NA	1
ENSMUSG00002075409	Gm54462	sncRNA	ENSMUSG00002075409_Gm54462_7SK	7SK	14.4301385180613	0.00144168417936376	0.0855587775343651	0.90677871616619	0.998117295211066	1
ENSMUSG00002075427	Gm55367	sncRNA	ENSMUSG00002075427_Gm55367_7SK	7SK	10.3658920639047	0.00675265227508564	0.103234389121812	0.63123321223753	NA	1
ENSMUSG00002075429	Gm55192	sncRNA	ENSMUSG00002075429_Gm55192_7SK	7SK	1.34488640569531	-0.00564885280866638	0.147690264543949	0.654182547053997	NA	1
ENSMUSG00002075432	Gm54854	sncRNA	ENSMUSG00002075432_Gm54854_7SK	7SK	1.69937423067846	0.00512791134183431	0.14363561339261	0.69878975721292	NA	1
ENSMUSG00002075434	Gm55366	sncRNA	ENSMUSG00002075434_Gm55366_7SK	7SK	1.01411914107603	-0.000159339977580295	0.148022100615805	0.989044221312474	NA	1
ENSMUSG00002075437	Gm54438	sncRNA	ENSMUSG00002075437_Gm54438_7SK	7SK	1.36900664119473	0.00554017556045503	0.147463309162911	0.660835251111877	NA	1
ENSMUSG00002075446	Gm56372	sncRNA	ENSMUSG00002075446_Gm56372_7SK	7SK	5.6383598773994	-0.00401613277614946	0.114488331129085	0.783297094045634	NA	1
ENSMUSG00002075447	Gm56467	sncRNA	ENSMUSG00002075447_Gm56467_7SK	7SK	1.01411914107603	-0.000159339977580295	0.148022100615805	0.989044221312474	NA	1
ENSMUSG00002075466	Gm54967	sncRNA	ENSMUSG00002075466_Gm54967_7SK	7SK	1.66524641289126	-0.0102356908828409	0.15283562348486	0.443920558389002	NA	1
ENSMUSG00002075481	Gm55028	sncRNA	ENSMUSG00002075481_Gm55028_7SK	7SK	1.18192963314317	0.00266477351617891	0.146900917034346	0.82562717976231	NA	1
ENSMUSG00002075496	Gm55970	sncRNA	ENSMUSG00002075496_Gm55970_7SK	7SK	5.09636225397004	-0.0322904620354508	0.19287610217576	0.122378257149766	NA	1
ENSMUSG00002075510	Gm55507	sncRNA	ENSMUSG00002075510_Gm55507_7SK	7SK	1.49823433535414	0.00225525562750848	0.142977518527941	0.860683054005868	NA	1
ENSMUSG00002075512	Gm55400	sncRNA	ENSMUSG00002075512_Gm55400_7SK	7SK	6.91794242053843	-0.0023786142021303	0.112545674286313	0.869306976558122	NA	1
ENSMUSG00002075521	Gm55495	sncRNA	ENSMUSG00002075521_Gm55495_7SK	7SK	2.87727365273417	-0.0171055158827273	0.158379525271855	0.291116404093919	NA	1
ENSMUSG00002075529	Gm55403	sncRNA	ENSMUSG00002075529_Gm55403_7SK	7SK	5.58483389572912	0.045884334424707	0.223306352629568	0.0727945188848705	NA	1
ENSMUSG00002075534	Gm56005	sncRNA	ENSMUSG00002075534_Gm56005_7SK	7SK	446.79602504233	-0.00754560372751596	0.0433720493446162	0.174143006059622	0.834026631031442	1
ENSMUSG00002075549	Gm56027	sncRNA	ENSMUSG00002075549_Gm56027_7SK	7SK	1.18210458774151	-0.00299437624725404	0.147084166174877	0.804645680391512	NA	1
ENSMUSG00002075558	Gm54481	sncRNA	ENSMUSG00002075558_Gm54481_7SK	7SK	2.7285305638967	-0.00871373522219742	0.139729272229733	0.554949209043596	NA	1
ENSMUSG00002075563	Gm54612	sncRNA	ENSMUSG00002075563_Gm54612_7SK	7SK	1.01411914107603	-0.000159339977580295	0.148022100615805	0.989044221312474	NA	1
ENSMUSG00002075567	Gm55196	sncRNA	ENSMUSG00002075567_Gm55196_7SK	7SK	32.6387582728514	0.0107059158587855	0.0857492801738151	0.361741362218496	0.935846489084669	1
ENSMUSG00002075587	Gm56064	sncRNA	ENSMUSG00002075587_Gm56064_7SK	7SK	1.2011961491276	0.00285856564550692	0.14689722377025	0.813653213657207	NA	1
ENSMUSG00002075589	Gm54885	sncRNA	ENSMUSG00002075589_Gm54885_7SK	7SK	1.01411914107603	-0.000159339977580295	0.148022100615805	0.989044221312474	NA	1
ENSMUSG00002075593	Gm55810	sncRNA	ENSMUSG00002075593_Gm55810_7SK	7SK	1.01411914107603	-0.000159339977580295	0.148022100615805	0.989044221312474	NA	1
ENSMUSG00002075629	Gm55843	sncRNA	ENSMUSG00002075629_Gm55843_7SK	7SK	1.01411914107603	-0.000159339977580295	0.148022100615805	0.989044221312474	NA	1
ENSMUSG00002075632	Gm54581	sncRNA	ENSMUSG00002075632_Gm54581_7SK	7SK	42.5229977579626	-0.0136547147054686	0.0876338455495154	0.245310251100672	0.88885363493147	1
ENSMUSG00002075636	Gm56295	sncRNA	ENSMUSG00002075636_Gm56295_7SK	7SK	5.47729399078281	0.0293335273608733	0.181147277833707	0.153844536829994	NA	1
ENSMUSG00002075649	Gm56214	sncRNA	ENSMUSG00002075649_Gm56214_7SK	7SK	13.8003414848078	-0.00578991451203284	0.0869517630316548	0.639006161764027	0.985458348419705	1
ENSMUSG00002075689	Gm55664	sncRNA	ENSMUSG00002075689_Gm55664_7SK	7SK	1.85329679007117	0.00225429662934304	0.139429425898784	0.86654302771151	NA	1
ENSMUSG00002075701	Gm55980	sncRNA	ENSMUSG00002075701_Gm55980_7SK	7SK	1.01411914107603	-0.000159339977580295	0.148022100615805	0.989044221312474	NA	1
ENSMUSG00002075707	Gm55494	sncRNA	ENSMUSG00002075707_Gm55494_7SK	7SK	1.01411914107603	-0.000159339977580295	0.148022100615805	0.989044221312474	NA	1
ENSMUSG00002075722	Gm55926	sncRNA	ENSMUSG00002075722_Gm55926_7SK	7SK	2.05483636053105	0.000203798477948148	0.137216890935908	0.98803824451095	NA	1
ENSMUSG00002075727	Gm54777	sncRNA	ENSMUSG00002075727_Gm54777_7SK	7SK	1.2011961491276	0.00285856564550692	0.14689722377025	0.813653213657207	NA	1
ENSMUSG00002075739	Gm54519	sncRNA	ENSMUSG00002075739_Gm54519_7SK	7SK	1.31075765216702	0.00485919756046412	0.147359044968244	0.696479602204134	NA	1
ENSMUSG00002075754	Gm54559	sncRNA	ENSMUSG00002075754_Gm54559_7SK	7SK	2.67305712663998	0.00355524684805602	0.133082779076287	0.802825408991473	NA	1
ENSMUSG00002075788	Gm54935	sncRNA	ENSMUSG00002075788_Gm54935_7SK	7SK	11.7119330831538	-0.0110326512066412	0.105798321570767	0.442952997052997	0.959207563799643	1
ENSMUSG00002075789	Gm55066	sncRNA	ENSMUSG00002075789_Gm55066_7SK	7SK	36.9282471080976	-0.00715807577765396	0.0711931708600884	0.471416140584149	0.964885880387628	1
ENSMUSG00002075791	Gm55290	sncRNA	ENSMUSG00002075791_Gm55290_7SK	7SK	1.904039262106	0.00753937308820134	0.145259452736376	0.581691297128075	NA	1
ENSMUSG00002075798	Gm55097	sncRNA	ENSMUSG00002075798_Gm55097_7SK	7SK	4.32572368412808	0.0187242661458266	0.155622859938362	0.280716120146143	NA	1
ENSMUSG00002075802	Gm56158	sncRNA	ENSMUSG00002075802_Gm56158_7SK	7SK	6.55193264667252	-0.00281414787490434	0.114667742504973	0.846544803771404	NA	1
ENSMUSG00002075826	Gm55555	sncRNA	ENSMUSG00002075826_Gm55555_7SK	7SK	1.01411914107603	-0.000159339977580295	0.148022100615805	0.989044221312474	NA	1
ENSMUSG00002075843	Gm55251	sncRNA	ENSMUSG00002075843_Gm55251_7SK	7SK	1.18210458774151	-0.00299437624725404	0.147084166174877	0.804645680391512	NA	1
ENSMUSG00002075858	Gm55204	sncRNA	ENSMUSG00002075858_Gm55204_7SK	7SK	1.1942642618686	-0.00311929934676135	0.147089951614949	0.797010566717645	NA	1
ENSMUSG00002075859	Gm55291	sncRNA	ENSMUSG00002075859_Gm55291_7SK	7SK	1.34951540467309	0.00533451980256267	0.147336479292302	0.67187865018621	NA	1
ENSMUSG00002075864	Gm54635	sncRNA	ENSMUSG00002075864_Gm54635_7SK	7SK	1.01411914107603	-0.000159339977580295	0.148022100615805	0.989044221312474	NA	1
ENSMUSG00002075903	Gm56378	sncRNA	ENSMUSG00002075903_Gm56378_7SK	7SK	12.9879097623823	-0.00701049918062071	0.0946115982207424	0.595518211709887	0.983918401483807	1
ENSMUSG00002075909	Gm55613	sncRNA	ENSMUSG00002075909_Gm55613_7SK	7SK	27.4478668483443	-0.0115794675182396	0.0895834709847485	0.343608018755359	0.933859778713339	1
ENSMUSG00002075912	Gm56340	sncRNA	ENSMUSG00002075912_Gm56340_7SK	7SK	92.6699953616331	-0.00374908321053065	0.0415447048473645	0.510562351717074	0.97091152482934	1
ENSMUSG00002075962	Gm55534	sncRNA	ENSMUSG00002075962_Gm55534_7SK	7SK	40.9270626916787	-0.012455052517519	0.0845514421815567	0.273490691707482	0.905903994970558	1
ENSMUSG00002075964	Gm54729	sncRNA	ENSMUSG00002075964_Gm54729_7SK	7SK	1.01411914107603	-0.000159339977580295	0.148022100615805	0.989044221312474	NA	1
ENSMUSG00002075965	Gm55999	sncRNA	ENSMUSG00002075965_Gm55999_7SK	7SK	5.2954517917227	-0.0122149688837558	0.131464484847318	0.446720525661216	NA	1
ENSMUSG00002075985	Gm54577	sncRNA	ENSMUSG00002075985_Gm54577_7SK	7SK	4.80385423860813	-0.0158497161138608	0.143624148830218	0.348064721019374	NA	1
ENSMUSG00002075987	Gm55636	sncRNA	ENSMUSG00002075987_Gm55636_7SK	7SK	52.899426708164	-0.0146598413317463	0.0858565954871339	0.200097962441255	0.856643565839037	1
ENSMUSG00002075998	Gm55953	sncRNA	ENSMUSG00002075998_Gm55953_7SK	7SK	1.49783466021858	0.00767959511734156	0.149095085569944	0.555309962911312	NA	1
ENSMUSG00002076022	Gm56455	sncRNA	ENSMUSG00002076022_Gm56455_7SK	7SK	1.18210458774151	-0.00299437624725404	0.147084166174877	0.804645680391512	NA	1
ENSMUSG00002076030	Gm55036	sncRNA	ENSMUSG00002076030_Gm55036_7SK	7SK	2.35553017660702	0.000147703853396196	0.135053244753309	0.991480455044261	NA	1
ENSMUSG00002076050	Gm54354	sncRNA	ENSMUSG00002076050_Gm54354_7SK	7SK	1.35009003440698	-0.00561397765180969	0.14793373763813	0.654526733369777	NA	1
ENSMUSG00002076052	Gm55164	sncRNA	ENSMUSG00002076052_Gm55164_7SK	7SK	9.35650758906572	-0.00579160406192752	0.100941072028724	0.675813319234208	NA	1
ENSMUSG00002076053	Gm56285	sncRNA	ENSMUSG00002076053_Gm56285_7SK	7SK	16.0932118857081	0.0243004300745631	0.140732628344829	0.192999833860974	0.853076267807348	1
ENSMUSG00002076056	Gm54579	sncRNA	ENSMUSG00002076056_Gm54579_7SK	7SK	1.8330569049584	-0.0072202709563381	0.145921894468011	0.591813979422311	NA	1
ENSMUSG00002076063	Gm54406	sncRNA	ENSMUSG00002076063_Gm54406_7SK	7SK	1.3639779670814	7.38518754474759e-05	0.144122529299673	0.995286326025705	NA	1
ENSMUSG00002076087	Gm55603	sncRNA	ENSMUSG00002076087_Gm55603_7SK	7SK	1.4980593807558	0.00769310059406554	0.149115153382191	0.554647413250603	NA	1
ENSMUSG00002076100	Gm54931	sncRNA	ENSMUSG00002076100_Gm54931_7SK	7SK	7.43700121514327	0.0141516898847352	0.127780753810006	0.386439886385152	NA	1
ENSMUSG00002076119	Gm55394	sncRNA	ENSMUSG00002076119_Gm55394_7SK	7SK	1.2011961491276	0.00285856564550692	0.14689722377025	0.813653213657207	NA	1
ENSMUSG00002076135	Gm55092	sncRNA	ENSMUSG00002076135_Gm55092_7SK	7SK	1.33968277698365	-0.0055065277603735	0.147867510394769	0.660267244876325	NA	1
ENSMUSG00002076149	Gm55801	sncRNA	ENSMUSG00002076149_Gm55801_7SK	7SK	7809.90453257998	0.81189700661249	0.137371741613574	1.34658783550189e-09	3.97013506232851e-07	1
ENSMUSG00002076151	Gm55620	sncRNA	ENSMUSG00002076151_Gm55620_7SK	7SK	2.07009588784334	-0.00522477729970901	0.141256151445773	0.701763505440487	NA	1
ENSMUSG00002076153	Gm56022	sncRNA	ENSMUSG00002076153_Gm56022_7SK	7SK	6.41371304369194	0.00714104492639074	0.118274453116284	0.633867618492505	NA	1
ENSMUSG00002076161	Rn7sk	sncRNA	ENSMUSG00002076161_Rn7sk_7SK	7SK	68.0684171364208	1.48604128583138	0.267783705976911	2.28146937379499e-09	6.26781858873498e-07	1
ENSMUSG00002076174	Gm55763	sncRNA	ENSMUSG00002076174_Gm55763_7SK	7SK	17.4827669984912	0.0153961319476038	0.110508744850332	0.301592638364609	0.918458128522015	1
ENSMUSG00002076180	Gm55962	sncRNA	ENSMUSG00002076180_Gm55962_7SK	7SK	3.11646472745843	-0.0185611984265754	0.163367470778489	0.254696616220423	NA	1
ENSMUSG00002076194	Gm55105	sncRNA	ENSMUSG00002076194_Gm55105_7SK	7SK	1.1942642618686	-0.00311929934676135	0.147089951614949	0.797010566717645	NA	1
ENSMUSG00002076198	Gm55256	sncRNA	ENSMUSG00002076198_Gm55256_7SK	7SK	1.97194227220891	0.00427101707581651	0.140064681651796	0.753726462266653	NA	1
ENSMUSG00002076200	Gm54538	sncRNA	ENSMUSG00002076200_Gm54538_7SK	7SK	136.338121698886	0.00333662880734049	0.03566403470594	0.489072044888732	0.96632854943711	1
ENSMUSG00002076203	Gm54696	sncRNA	ENSMUSG00002076203_Gm54696_7SK	7SK	8.84664414994839	-0.00192550950472433	0.0959154155198883	0.885491754218798	NA	1
ENSMUSG00002076204	Gm55266	sncRNA	ENSMUSG00002076204_Gm55266_7SK	7SK	1.18192963314317	0.00266477351617891	0.146900917034346	0.82562717976231	NA	1
ENSMUSG00002076207	Gm55575	sncRNA	ENSMUSG00002076207_Gm55575_7SK	7SK	4.16241241462225	0.0699537680762825	0.289045800462998	0.0166277943205119	NA	1
ENSMUSG00002076216	Gm54395	sncRNA	ENSMUSG00002076216_Gm54395_7SK	7SK	4.84513866419155	-0.000354659443610634	0.117257329200586	0.980514998367638	NA	1
ENSMUSG00002076225	Gm54916	sncRNA	ENSMUSG00002076225_Gm54916_7SK	7SK	1.78464054362012	0.00173747193680991	0.140559906343565	0.895299202836262	NA	1
ENSMUSG00002076227	Gm55798	sncRNA	ENSMUSG00002076227_Gm55798_7SK	7SK	1.18192963314317	0.00266477351617891	0.146900917034346	0.82562717976231	NA	1
ENSMUSG00002076228	Gm55478	sncRNA	ENSMUSG00002076228_Gm55478_7SK	7SK	4.17592046097189	0.0125233391728255	0.137899631562566	0.434761859951068	NA	1
ENSMUSG00002076231	Gm55668	sncRNA	ENSMUSG00002076231_Gm55668_7SK	7SK	1.01411914107603	-0.000159339977580295	0.148022100615805	0.989044221312474	NA	1
ENSMUSG00002076234	Gm55444	sncRNA	ENSMUSG00002076234_Gm55444_7SK	7SK	12.7223030998857	-0.0104590457071789	0.103556877530092	0.459455248440505	0.963674032311347	1
ENSMUSG00002076235	Gm54735	sncRNA	ENSMUSG00002076235_Gm54735_7SK	7SK	1.97501796723768	0.00391241077489365	0.139501246632471	0.774020926717587	NA	1
ENSMUSG00002076255	Gm54505	sncRNA	ENSMUSG00002076255_Gm54505_7SK	7SK	1.01411914107603	-0.000159339977580295	0.148022100615805	0.989044221312474	NA	1
ENSMUSG00002076261	Gm54838	sncRNA	ENSMUSG00002076261_Gm54838_7SK	7SK	944.00064862397	-0.00803745826143031	0.0674302415473398	0.382002012563475	0.940924541078818	1
ENSMUSG00002076262	Gm55578	sncRNA	ENSMUSG00002076262_Gm55578_7SK	7SK	1.38827315717916	0.0056468085179177	0.14779846004925	0.653672745322879	NA	1
ENSMUSG00002076269	Gm56241	sncRNA	ENSMUSG00002076269_Gm56241_7SK	7SK	1.49090277295958	0.00190657852347477	0.143218286870662	0.881311391098565	NA	1
ENSMUSG00002076271	Gm54718	sncRNA	ENSMUSG00002076271_Gm54718_7SK	7SK	4.71260835207627	-3.26777635607906e-05	0.115931066815584	0.998201832511692	NA	1
ENSMUSG00002076277	Gm55346	sncRNA	ENSMUSG00002076277_Gm55346_7SK	7SK	1.18192963314317	0.00266477351617891	0.146900917034346	0.82562717976231	NA	1
ENSMUSG00002076290	Gm54662	sncRNA	ENSMUSG00002076290_Gm54662_7SK	7SK	1.01411914107603	-0.000159339977580295	0.148022100615805	0.989044221312474	NA	1
ENSMUSG00002076304	Gm55882	sncRNA	ENSMUSG00002076304_Gm55882_7SK	7SK	34.4474698235078	0.00689325952235668	0.0670572877356891	0.459413585947024	0.963674032311347	1
ENSMUSG00002076315	Gm56283	sncRNA	ENSMUSG00002076315_Gm56283_7SK	7SK	1.37440938266116	-0.00585810207971207	0.148090835927376	0.641638107900762	NA	1
ENSMUSG00002076316	Gm54537	sncRNA	ENSMUSG00002076316_Gm54537_7SK	7SK	1.01411914107603	-0.000159339977580295	0.148022100615805	0.989044221312474	NA	1
ENSMUSG00002076322	Gm54501	sncRNA	ENSMUSG00002076322_Gm54501_7SK	7SK	1.18210458774151	-0.00299437624725404	0.147084166174877	0.804645680391512	NA	1
ENSMUSG00002076323	Gm56075	sncRNA	ENSMUSG00002076323_Gm56075_7SK	7SK	1.38134126992016	-9.86918062666275e-05	0.144023691360559	0.993710906378361	NA	1
ENSMUSG00002076327	Gm55991	sncRNA	ENSMUSG00002076327_Gm55991_7SK	7SK	11.4124426618302	-0.00242867668042332	0.0870443627908879	0.845522996160815	0.996472611160003	1
ENSMUSG00002076330	Gm56077	sncRNA	ENSMUSG00002076330_Gm56077_7SK	7SK	3.72475601484086	0.0418088685217172	0.222405814982647	0.0617305831177017	NA	1
ENSMUSG00002076342	Gm55469	sncRNA	ENSMUSG00002076342_Gm55469_7SK	7SK	1.18210458774151	-0.00299437624725404	0.147084166174877	0.804645680391512	NA	1
ENSMUSG00002076345	Gm54627	sncRNA	ENSMUSG00002076345_Gm54627_7SK	7SK	762.484385330556	-0.298690191214444	0.302459765545517	0.00202375501316901	0.079297084600282	1
ENSMUSG00002076348	Gm55604	sncRNA	ENSMUSG00002076348_Gm55604_7SK	7SK	3.17091090677663	0.0272716318239853	0.186450453503174	0.134101511566155	NA	1
ENSMUSG00002076356	Gm55198	sncRNA	ENSMUSG00002076356_Gm55198_7SK	7SK	3.69871154617032	0.00665091754184569	0.129482022030692	0.655709681943547	NA	1
ENSMUSG00002076392	Gm55794	sncRNA	ENSMUSG00002076392_Gm55794_7SK	7SK	1.96188492398225	-0.00491513137218765	0.141742585238894	0.715879119125129	NA	1
ENSMUSG00002076393	Gm56434	sncRNA	ENSMUSG00002076393_Gm56434_7SK	7SK	6.92678958386587	-0.00642167250906141	0.110837782841702	0.660096711631509	NA	1
ENSMUSG00002076394	Gm54563	sncRNA	ENSMUSG00002076394_Gm54563_7SK	7SK	6.10451110946623	0.0897474092397169	0.320270668994977	0.0164508503272239	NA	1
ENSMUSG00002076400	Gm54707	sncRNA	ENSMUSG00002076400_Gm54707_7SK	7SK	3.15342246427764	0.0053600803341972	0.131765583088994	0.713335439317488	NA	1
ENSMUSG00002076401	Gm55616	sncRNA	ENSMUSG00002076401_Gm55616_7SK	7SK	1.18192963314317	0.00266477351617891	0.146900917034346	0.82562717976231	NA	1
ENSMUSG00002076442	Gm55804	sncRNA	ENSMUSG00002076442_Gm55804_7SK	7SK	6.25607608240903	0.00634994116245654	0.116713317822542	0.669190641582091	NA	1
ENSMUSG00002076444	Gm54353	sncRNA	ENSMUSG00002076444_Gm54353_7SK	7SK	3.33419198074298	-0.000574653125356124	0.124719323684266	0.968331814930741	NA	1
ENSMUSG00002076452	Gm54669	sncRNA	ENSMUSG00002076452_Gm54669_7SK	7SK	1.17690095902984	-0.0029391645600987	0.147081946427992	0.808037429317246	NA	1
ENSMUSG00002076454	Gm54795	sncRNA	ENSMUSG00002076454_Gm54795_7SK	7SK	1.01411914107603	-0.000159339977580295	0.148022100615805	0.989044221312474	NA	1
ENSMUSG00002076460	Gm55345	sncRNA	ENSMUSG00002076460_Gm55345_7SK	7SK	1.17690095902984	-0.0029391645600987	0.147081946427992	0.808037429317246	NA	1
ENSMUSG00002076462	Gm56456	sncRNA	ENSMUSG00002076462_Gm56456_7SK	7SK	1.01411914107603	-0.000159339977580295	0.148022100615805	0.989044221312474	NA	1
ENSMUSG00002076474	Gm55144	sncRNA	ENSMUSG00002076474_Gm55144_7SK	7SK	1.01411914107603	-0.000159339977580295	0.148022100615805	0.989044221312474	NA	1
ENSMUSG00002076496	Gm56160	sncRNA	ENSMUSG00002076496_Gm56160_7SK	7SK	6.45761326750177	0.0105915433646465	0.124026470699127	0.49791169811512	NA	1
ENSMUSG00002076503	Gm55779	sncRNA	ENSMUSG00002076503_Gm55779_7SK	7SK	2.00121637048111	0.00943302586161451	0.147555408089309	0.500962448173212	NA	1
ENSMUSG00002076513	Gm54823	sncRNA	ENSMUSG00002076513_Gm54823_7SK	7SK	2.21764233664128	-0.0071127142357234	0.141588763038408	0.613562835579992	NA	1
ENSMUSG00002076527	Gm56184	sncRNA	ENSMUSG00002076527_Gm56184_7SK	7SK	1.34951540467309	0.00533451980256267	0.147336479292302	0.67187865018621	NA	1
ENSMUSG00002076531	Gm54681	sncRNA	ENSMUSG00002076531_Gm54681_7SK	7SK	1.67855441074503	-0.00559392503439062	0.144232282699284	0.673319824229555	NA	1
ENSMUSG00002076532	Gm54899	sncRNA	ENSMUSG00002076532_Gm54899_7SK	7SK	1.33024888868866	0.00514395984618519	0.147234993923391	0.682188522432669	NA	1
ENSMUSG00002076533	Gm55899	sncRNA	ENSMUSG00002076533_Gm55899_7SK	7SK	1.01411914107603	-0.000159339977580295	0.148022100615805	0.989044221312474	NA	1
ENSMUSG00002076539	Gm55177	sncRNA	ENSMUSG00002076539_Gm55177_7SK	7SK	1.49783466021858	0.00767959511734156	0.149095085569944	0.555309962911312	NA	1
ENSMUSG00002076550	Gm54839	sncRNA	ENSMUSG00002076550_Gm54839_7SK	7SK	1.01411914107603	-0.000159339977580295	0.148022100615805	0.989044221312474	NA	1
ENSMUSG00002076553	Gm55113	sncRNA	ENSMUSG00002076553_Gm55113_7SK	7SK	2.19349794298544	-0.0121078574582171	0.151655911513628	0.405374704538193	NA	1
ENSMUSG00002076558	Gm56090	sncRNA	ENSMUSG00002076558_Gm56090_7SK	7SK	1.50246459493746	-0.00792185149171827	0.149890837174885	0.540599899609405	NA	1
ENSMUSG00002076559	Gm55951	sncRNA	ENSMUSG00002076559_Gm55951_7SK	7SK	1.01411914107603	-0.000159339977580295	0.148022100615805	0.989044221312474	NA	1
ENSMUSG00002076563	Gm54555	sncRNA	ENSMUSG00002076563_Gm54555_7SK	7SK	1.34471145109698	-0.000111788151541573	0.144233330817644	0.992852421985372	NA	1
ENSMUSG00002076565	Gm55274	sncRNA	ENSMUSG00002076565_Gm55274_7SK	7SK	1.5422198747283	-0.00298149553262836	0.143518352650775	0.816483769954672	NA	1
ENSMUSG00002076570	Gm56014	sncRNA	ENSMUSG00002076570_Gm56014_7SK	7SK	1.38827315717916	0.0056468085179177	0.14779846004925	0.653672745322879	NA	1
ENSMUSG00002076592	Gm56250	sncRNA	ENSMUSG00002076592_Gm56250_7SK	7SK	23.3317573867296	-0.00185224308024082	0.0678667367574724	0.853221925045017	0.996472611160003	1
ENSMUSG00002076600	Gm55937	sncRNA	ENSMUSG00002076600_Gm55937_7SK	7SK	368.750520402703	0.0102860820334593	0.052938594582497	0.134758111042228	0.786971325048399	1
ENSMUSG00002076618	Gm55102	sncRNA	ENSMUSG00002076618_Gm55102_7SK	7SK	1.38134126992016	-9.86918062666275e-05	0.144023691360559	0.993710906378361	NA	1
ENSMUSG00002076623	Gm54355	sncRNA	ENSMUSG00002076623_Gm54355_7SK	7SK	1.01411914107603	-0.000159339977580295	0.148022100615805	0.989044221312474	NA	1
ENSMUSG00002076629	Gm55320	sncRNA	ENSMUSG00002076629_Gm55320_7SK	7SK	2.72505519373237	-0.00354961757247469	0.13439148975507	0.801654803861249	NA	1
ENSMUSG00002076631	Gm54824	sncRNA	ENSMUSG00002076631_Gm54824_7SK	7SK	4.11817531571373	-0.0121499143710735	0.137702981085464	0.445662880759737	NA	1
ENSMUSG00002076648	Gm54530	sncRNA	ENSMUSG00002076648_Gm54530_7SK	7SK	5.39460510159769	0.00523675185317765	0.116672502315538	0.7227156623368	NA	1
ENSMUSG00002076671	Gm54631	sncRNA	ENSMUSG00002076671_Gm54631_7SK	7SK	1.01411914107603	-0.000159339977580295	0.148022100615805	0.989044221312474	NA	1
ENSMUSG00002076675	Gm56334	sncRNA	ENSMUSG00002076675_Gm56334_7SK	7SK	4.75048457687787	-0.000733471542934745	0.11637999642399	0.959692177346456	NA	1
ENSMUSG00002076689	Gm54831	sncRNA	ENSMUSG00002076689_Gm54831_7SK	7SK	125.373285069315	0.00200849053324599	0.0350221367125446	0.684708655008291	0.985458348419705	1
ENSMUSG00002076693	Gm55823	sncRNA	ENSMUSG00002076693_Gm55823_7SK	7SK	2.20085272779532	0.00685270003355616	0.140589367824593	0.627853760692707	NA	1
ENSMUSG00002076698	Gm55401	sncRNA	ENSMUSG00002076698_Gm55401_7SK	7SK	1.71038027599211	-0.0110920817186392	0.153559338919098	0.416807515860351	NA	1
ENSMUSG00002076709	Gm56201	sncRNA	ENSMUSG00002076709_Gm56201_7SK	7SK	1.3570460798224	-0.00577171119191173	0.147768117198926	0.647708288256334	NA	1
ENSMUSG00002076710	Gm54903	sncRNA	ENSMUSG00002076710_Gm54903_7SK	7SK	2.21704354875096	0.00725040031162946	0.141850845524095	0.606869849256809	NA	1
ENSMUSG00002076717	Gm55975	sncRNA	ENSMUSG00002076717_Gm55975_7SK	7SK	1.51750085133856	0.00243541805306571	0.14297047328657	0.849940170321992	NA	1
ENSMUSG00002076722	Gm56408	sncRNA	ENSMUSG00002076722_Gm56408_7SK	7SK	4.18921419351301	0.0273822702441757	0.182599487708497	0.151487309187603	NA	1
ENSMUSG00002076723	Gm54737	sncRNA	ENSMUSG00002076723_Gm54737_7SK	7SK	1.01411914107603	-0.000159339977580295	0.148022100615805	0.989044221312474	NA	1
ENSMUSG00002076728	Gm55608	sncRNA	ENSMUSG00002076728_Gm55608_7SK	7SK	1.51790052647412	-0.00275047655350567	0.143497171726421	0.830093298780294	NA	1
ENSMUSG00002076733	Gm54766	sncRNA	ENSMUSG00002076733_Gm54766_7SK	7SK	1.55455450345372	-0.00844013778822278	0.150475295048241	0.517404980959049	NA	1
ENSMUSG00002076735	Gm54832	sncRNA	ENSMUSG00002076735_Gm54832_7SK	7SK	1.17690095902984	-0.0029391645600987	0.147081946427992	0.808037429317246	NA	1
ENSMUSG00002076736	Gm56465	sncRNA	ENSMUSG00002076736_Gm56465_7SK	7SK	2.11060291892219	0.0173114671160518	0.1650523678199	0.251371727930532	NA	1
ENSMUSG00002076746	Gm55652	sncRNA	ENSMUSG00002076746_Gm55652_7SK	7SK	7.04156075300001	-0.000343042359283344	0.106570066234304	0.980652737727305	NA	1
ENSMUSG00002076747	Gm56017	sncRNA	ENSMUSG00002076747_Gm56017_7SK	7SK	1.01411914107603	-0.000159339977580295	0.148022100615805	0.989044221312474	NA	1
ENSMUSG00002076748	Gm55417	sncRNA	ENSMUSG00002076748_Gm55417_7SK	7SK	2.48453680224511	0.0148184306088366	0.157401532592498	0.323946732243639	NA	1
ENSMUSG00002076749	Gm55938	sncRNA	ENSMUSG00002076749_Gm55938_7SK	7SK	1.01411914107603	-0.000159339977580295	0.148022100615805	0.989044221312474	NA	1
ENSMUSG00002076754	Gm54834	sncRNA	ENSMUSG00002076754_Gm54834_7SK	7SK	1.17690095902984	-0.0029391645600987	0.147081946427992	0.808037429317246	NA	1
ENSMUSG00002076758	Gm55024	sncRNA	ENSMUSG00002076758_Gm55024_7SK	7SK	1.74163151150529	-0.00530017041031022	0.14418002154229	0.68805730031803	NA	1
ENSMUSG00002076773	Gm55568	sncRNA	ENSMUSG00002076773_Gm55568_7SK	7SK	1.01411914107603	-0.000159339977580295	0.148022100615805	0.989044221312474	NA	1
ENSMUSG00002076774	Gm56391	sncRNA	ENSMUSG00002076774_Gm56391_7SK	7SK	5.45780977638452	-0.00604379187558267	0.118531557335766	0.684644824228485	NA	1
ENSMUSG00002076775	Gm56172	sncRNA	ENSMUSG00002076775_Gm56172_7SK	7SK	1.51252194316412	0.00246736850998883	0.143379659995592	0.847168932434281	NA	1
ENSMUSG00002076781	Gm54941	sncRNA	ENSMUSG00002076781_Gm54941_7SK	7SK	2.7859802026533	0.000606155814841871	0.132850077863714	0.965565906185072	NA	1
ENSMUSG00002076799	Gm55378	sncRNA	ENSMUSG00002076799_Gm55378_7SK	7SK	2.18856786500878	0.0181437891759812	0.166959448807491	0.234793520596534	NA	1
ENSMUSG00002076804	Gm55762	sncRNA	ENSMUSG00002076804_Gm55762_7SK	7SK	3.61151420991065	-0.000983936880231183	0.123864024786191	0.945913457403818	NA	1
ENSMUSG00002076809	Gm54754	sncRNA	ENSMUSG00002076809_Gm54754_7SK	7SK	161193.461442186	0.105536369678259	0.16367450838029	0.0057334193463448	0.164038463555173	1
ENSMUSG00002076822	Gm54656	sncRNA	ENSMUSG00002076822_Gm54656_7SK	7SK	1.01411914107603	-0.000159339977580295	0.148022100615805	0.989044221312474	NA	1
ENSMUSG00002076826	Gm56059	sncRNA	ENSMUSG00002076826_Gm56059_7SK	7SK	32.1984005644587	0.00927952562499816	0.0785950519027761	0.390435260303656	0.944723156972108	1
ENSMUSG00002076833	Gm55016	sncRNA	ENSMUSG00002076833_Gm55016_7SK	7SK	1.2011961491276	0.00285856564550692	0.14689722377025	0.813653213657207	NA	1
ENSMUSG00002076834	Gm55665	sncRNA	ENSMUSG00002076834_Gm55665_7SK	7SK	7.66629032583979	0.00282452197078418	0.102727411986154	0.839359480979182	NA	1
ENSMUSG00002076850	Gm54722	sncRNA	ENSMUSG00002076850_Gm54722_7SK	7SK	635.403369836988	-0.00245759420282113	0.0251318173394396	0.460720621162108	0.963674032311347	1
ENSMUSG00002076858	Gm56230	sncRNA	ENSMUSG00002076858_Gm56230_7SK	7SK	533.148555871024	-0.00349164284739029	0.0289901700175603	0.352995928267959	0.934768831716697	1
ENSMUSG00002076882	Gm56284	sncRNA	ENSMUSG00002076882_Gm56284_7SK	7SK	1.8719886763217	0.0130773426670682	0.156742413469522	0.353852786909076	NA	1
ENSMUSG00002076884	Gm54516	sncRNA	ENSMUSG00002076884_Gm54516_7SK	7SK	1.01411914107603	-0.000159339977580295	0.148022100615805	0.989044221312474	NA	1
ENSMUSG00002076891	Gm54759	sncRNA	ENSMUSG00002076891_Gm54759_7SK	7SK	1.01411914107603	-0.000159339977580295	0.148022100615805	0.989044221312474	NA	1
ENSMUSG00002076908	Gm55411	sncRNA	ENSMUSG00002076908_Gm55411_7SK	7SK	40.1065876565448	0.0154973259897065	0.0955568164867009	0.22725016968404	0.878337346487827	1
ENSMUSG00002076910	Gm55392	sncRNA	ENSMUSG00002076910_Gm55392_7SK	7SK	10.2243594716737	-0.0225978861673924	0.146204367648333	0.228576293713096	NA	1
ENSMUSG00002076915	Gm56438	sncRNA	ENSMUSG00002076915_Gm56438_7SK	7SK	1.52988524600287	0.00229770184747808	0.143199739221185	0.857699922653814	NA	1
ENSMUSG00002076928	Gm55379	sncRNA	ENSMUSG00002076928_Gm55379_7SK	7SK	3.0088032994337	-0.00066782319978391	0.127661935245367	0.962934448353427	NA	1
ENSMUSG00002076954	Gm54942	sncRNA	ENSMUSG00002076954_Gm54942_7SK	7SK	1.47874309883249	0.00202368095586402	0.143334500143892	0.87398479620488	NA	1
ENSMUSG00002076955	Gm56020	sncRNA	ENSMUSG00002076955_Gm56020_7SK	7SK	1.01411914107603	-0.000159339977580295	0.148022100615805	0.989044221312474	NA	1
ENSMUSG00002076957	Gm55876	sncRNA	ENSMUSG00002076957_Gm55876_7SK	7SK	20.9194179462648	-0.010777135502233	0.0906133691084328	0.386891378460341	0.944390530636529	1
ENSMUSG00002076959	Gm55584	sncRNA	ENSMUSG00002076959_Gm55584_7SK	7SK	2.18196027916399	-0.00790912187434878	0.142958248982543	0.576112793856342	NA	1
ENSMUSG00002076983	Gm55949	sncRNA	ENSMUSG00002076983_Gm55949_7SK	7SK	8.36212762746388	0.00265577313232288	0.101224672717452	0.847602036572068	NA	1
ENSMUSG00002076991	Gm55627	sncRNA	ENSMUSG00002076991_Gm55627_7SK	7SK	1.01411914107603	-0.000159339977580295	0.148022100615805	0.989044221312474	NA	1
tRNA-Ala-AGC	tRNA-Ala-AGC	tRNA	tRNA-Ala-AGC_tRNA-Ala-AGC_tRNA	tRNA	10988.890077376	0.957668037746219	0.14493750973483	1.4023991510047e-11	6.91926568871217e-09	1
tRNA-Ala-CGC	tRNA-Ala-CGC	tRNA	tRNA-Ala-CGC_tRNA-Ala-CGC_tRNA	tRNA	3744.81826347445	1.00836074799937	0.145551318543925	1.41889300860964e-12	8.57578934403665e-10	1
tRNA-Ala-TGC	tRNA-Ala-TGC	tRNA	tRNA-Ala-TGC_tRNA-Ala-TGC_tRNA	tRNA	12416.6293438292	0.769000229923873	0.131941770049897	2.1811540554253e-09	6.13157912139094e-07	1
tRNA-Arg-ACG	tRNA-Arg-ACG	tRNA	tRNA-Arg-ACG_tRNA-Arg-ACG_tRNA	tRNA	4606.51054103397	1.5927881301486	0.154872160191903	6.33219574894874e-26	3.82717911066462e-22	1
tRNA-Arg-CCG	tRNA-Arg-CCG	tRNA	tRNA-Arg-CCG_tRNA-Arg-CCG_tRNA	tRNA	4602.96845058078	0.086354537320095	0.276825866498984	0.0348417272281866	0.483821710205996	1
tRNA-Arg-CCT	tRNA-Arg-CCT	tRNA	tRNA-Arg-CCT_tRNA-Arg-CCT_tRNA	tRNA	20094.2608287195	0.0442957796176845	0.210007038348328	0.089667191214308	0.70658214302383	1
tRNA-Arg-TCG	tRNA-Arg-TCG	tRNA	tRNA-Arg-TCG_tRNA-Arg-TCG_tRNA	tRNA	2481.33036741232	0.659703348439662	0.558848007947342	0.00082197988665775	0.0388128627731206	1
tRNA-Arg-TCT	tRNA-Arg-TCT	tRNA	tRNA-Arg-TCT_tRNA-Arg-TCT_tRNA	tRNA	3376.60349935085	1.92068193591475	0.168037484703423	7.4267335464322e-32	1.79548710218545e-27	1
tRNA-Asn-GTT	tRNA-Asn-GTT	tRNA	tRNA-Asn-GTT_tRNA-Asn-GTT_tRNA	tRNA	7855.45791294102	1.76917441846655	0.265826747261614	8.74484156193164e-13	5.42090486157075e-10	1
tRNA-Asp-GTC	tRNA-Asp-GTC	tRNA	tRNA-Asp-GTC_tRNA-Asp-GTC_tRNA	tRNA	37747.7870879234	0.76476777057167	0.493193171490971	0.000428389174311555	0.0222247568200776	1
tRNA-Cys-GCA	tRNA-Cys-GCA	tRNA	tRNA-Cys-GCA_tRNA-Cys-GCA_tRNA	tRNA	2487.74341542358	0.946105996527474	0.160450294715333	1.29310368843997e-09	3.85951540391663e-07	1
tRNA-Gln-CTG	tRNA-Gln-CTG	tRNA	tRNA-Gln-CTG_tRNA-Gln-CTG_tRNA	tRNA	11664.2251962959	1.51782940895375	0.283517057592605	5.82598860076128e-09	1.35431827319235e-06	1
tRNA-Gln-TTG	tRNA-Gln-TTG	tRNA	tRNA-Gln-TTG_tRNA-Gln-TTG_tRNA	tRNA	4422.32150393346	1.63658313235803	0.264396984377487	2.99203460307386e-11	1.39106593392142e-08	1
tRNA-Glu-CTC	tRNA-Glu-CTC	tRNA	tRNA-Glu-CTC_tRNA-Glu-CTC_tRNA	tRNA	339261.259553559	0.0479636649141718	0.191777548128627	0.0759751499283108	0.665498269806826	1
tRNA-Glu-TTC	tRNA-Glu-TTC	tRNA	tRNA-Glu-TTC_tRNA-Glu-TTC_tRNA	tRNA	182640.068687514	0.0651456906919006	0.22084451046067	0.0485500801076188	0.560683023209885	1
tRNA-Gly-ACC	tRNA-Gly-ACC	tRNA	tRNA-Gly-ACC_tRNA-Gly-ACC_tRNA	tRNA	94.3137269225869	1.07671211631961	0.268385293463509	4.9787699547067e-06	0.000461175258333291	1
tRNA-Gly-CCC	tRNA-Gly-CCC	tRNA	tRNA-Gly-CCC_tRNA-Gly-CCC_tRNA	tRNA	15408.8638342911	1.15123728368228	0.14495288135885	4.959994034389e-16	4.28260056340673e-13	1
tRNA-Gly-GCC	tRNA-Gly-GCC	tRNA	tRNA-Gly-GCC_tRNA-Gly-GCC_tRNA	tRNA	32988.7250452775	1.083036724594	0.148275031819787	8.02431059473545e-14	5.54273522680927e-11	1
tRNA-Gly-TCC	tRNA-Gly-TCC	tRNA	tRNA-Gly-TCC_tRNA-Gly-TCC_tRNA	tRNA	21424.6578453512	1.52215700853243	0.260132853131527	3.57080298401555e-10	1.23325332773657e-07	1
tRNA-His-GTG	tRNA-His-GTG	tRNA	tRNA-His-GTG_tRNA-His-GTG_tRNA	tRNA	19785.7239423517	1.42642647515214	0.277803317753287	2.52751295329635e-08	4.5872984977073e-06	1
tRNA-Ile-AAT	tRNA-Ile-AAT	tRNA	tRNA-Ile-AAT_tRNA-Ile-AAT_tRNA	tRNA	15219.2693874953	1.58262746430015	0.311493416739195	1.7721571344857e-08	3.49776985288926e-06	1
tRNA-Ile-TAT	tRNA-Ile-TAT	tRNA	tRNA-Ile-TAT_tRNA-Ile-TAT_tRNA	tRNA	403.798126436934	0.820021709059301	0.53764782489843	0.000376568244783357	0.0200086019469944	1
tRNA-iMet-CAT	tRNA-iMet-CAT	tRNA	tRNA-iMet-CAT_tRNA-iMet-CAT_tRNA	tRNA	24407.2788182851	1.2258918775185	0.389146320928411	1.79143635355367e-05	0.00145824125533716	1
tRNA-Leu-AAG	tRNA-Leu-AAG	tRNA	tRNA-Leu-AAG_tRNA-Leu-AAG_tRNA	tRNA	5977.98059640171	1.2692878763249	0.160530582324608	4.88919084084322e-16	4.28260056340673e-13	1
tRNA-Leu-CAA	tRNA-Leu-CAA	tRNA	tRNA-Leu-CAA_tRNA-Leu-CAA_tRNA	tRNA	4261.15880184333	1.47509835057063	0.134696561658214	7.27794394372552e-29	8.79757863917541e-25	1
tRNA-Leu-CAG	tRNA-Leu-CAG	tRNA	tRNA-Leu-CAG_tRNA-Leu-CAG_tRNA	tRNA	18522.0343251922	1.08346482120104	0.264121605530187	3.87456760616821e-06	0.000377707848575495	1
tRNA-Leu-TAA	tRNA-Leu-TAA	tRNA	tRNA-Leu-TAA_tRNA-Leu-TAA_tRNA	tRNA	911.404019589271	0.975975537025048	0.161501361552947	5.08441787408794e-10	1.68384776060206e-07	1
tRNA-Leu-TAG	tRNA-Leu-TAG	tRNA	tRNA-Leu-TAG_tRNA-Leu-TAG_tRNA	tRNA	3754.459717735	1.3329277554037	0.153187511670171	5.21766192355681e-19	9.70324574337765e-16	1
tRNA-Lys-CTT	tRNA-Lys-CTT	tRNA	tRNA-Lys-CTT_tRNA-Lys-CTT_tRNA	tRNA	31115.4169181318	0.643331408086984	0.573624452604562	0.000896362385070106	0.0417542524498167	1
tRNA-Lys-TTT	tRNA-Lys-TTT	tRNA	tRNA-Lys-TTT_tRNA-Lys-TTT_tRNA	tRNA	3672.61365799189	0.484271357650511	0.243372974116846	0.00026798163490891	0.0150668000129252	1
tRNA-Met-CAT	tRNA-Met-CAT	tRNA	tRNA-Met-CAT_tRNA-Met-CAT_tRNA	tRNA	5757.66835056403	1.69247926764429	0.263518061205475	5.50745029341764e-12	2.95884707319255e-09	1
tRNA-Phe-GAA	tRNA-Phe-GAA	tRNA	tRNA-Phe-GAA_tRNA-Phe-GAA_tRNA	tRNA	1462.2995969385	1.17617276472198	0.15949909939416	3.83363487205866e-14	2.72593990196736e-11	1
tRNA-Pro-AGG	tRNA-Pro-AGG	tRNA	tRNA-Pro-AGG_tRNA-Pro-AGG_tRNA	tRNA	1779.59414853396	1.54181860829218	0.17103500324649	1.70923526133134e-20	3.75658833435878e-17	1
tRNA-Pro-CGG	tRNA-Pro-CGG	tRNA	tRNA-Pro-CGG_tRNA-Pro-CGG_tRNA	tRNA	2978.91231141087	1.39790041510445	0.280608459853243	5.89181452443455e-08	9.24938363264478e-06	1
tRNA-Pro-TGG	tRNA-Pro-TGG	tRNA	tRNA-Pro-TGG_tRNA-Pro-TGG_tRNA	tRNA	3580.55458924923	1.37903129343926	0.266677287409888	2.48290324692145e-08	4.58218846546358e-06	1
tRNA-SeC-TCA	tRNA-SeC-TCA	tRNA	tRNA-SeC-TCA_tRNA-SeC-TCA_tRNA	tRNA	19138.6948566796	1.33216327347216	0.156165884135575	2.31365356112237e-18	3.7289925662463e-15	1
tRNA-Ser-AGA	tRNA-Ser-AGA	tRNA	tRNA-Ser-AGA_tRNA-Ser-AGA_tRNA	tRNA	5545.05255449945	1.17901447506154	0.157837594822015	1.8537212333285e-14	1.40048639177968e-11	1
tRNA-Ser-CGA	tRNA-Ser-CGA	tRNA	tRNA-Ser-CGA_tRNA-Ser-CGA_tRNA	tRNA	4257.30223416955	1.41396659248738	0.148259791137434	1.89583971387332e-22	6.54768870322878e-19	1
tRNA-Ser-GCT	tRNA-Ser-GCT	tRNA	tRNA-Ser-GCT_tRNA-Ser-GCT_tRNA	tRNA	10286.1652308292	1.05202264370106	0.154075336942637	2.61066393137385e-12	1.50274788583082e-09	1
tRNA-Ser-GGA	tRNA-Ser-GGA	tRNA	tRNA-Ser-GGA_tRNA-Ser-GGA_tRNA	tRNA	38.8501747059284	0.164870872822524	0.330308328582898	0.0117237528264898	0.266384819862046	1
tRNA-Ser-TGA	tRNA-Ser-TGA	tRNA	tRNA-Ser-TGA_tRNA-Ser-TGA_tRNA	tRNA	3508.76854378332	1.25722979072511	0.151846319215505	2.3834537206889e-17	2.83216249257644e-14	1
tRNA-Sup-TCA	tRNA-Sup-TCA	tRNA	tRNA-Sup-TCA_tRNA-Sup-TCA_tRNA	tRNA	2.93284109837056	0.00721866834344051	0.135669700281927	0.623444914298049	NA	1
tRNA-Thr-AGT	tRNA-Thr-AGT	tRNA	tRNA-Thr-AGT_tRNA-Thr-AGT_tRNA	tRNA	4607.38854445811	1.3633161946587	0.172293270372259	3.59537365706892e-16	3.34314436666532e-13	1
tRNA-Thr-CGT	tRNA-Thr-CGT	tRNA	tRNA-Thr-CGT_tRNA-Thr-CGT_tRNA	tRNA	3371.24490074087	1.53201264482253	0.167093345568354	4.29945806597764e-21	1.15492998003417e-17	1
tRNA-Thr-TGT	tRNA-Thr-TGT	tRNA	tRNA-Thr-TGT_tRNA-Thr-TGT_tRNA	tRNA	2906.15912827062	1.53749205421586	0.161423743534768	1.47800502731022e-22	5.9553749233753e-19	1
tRNA-Trp-CCA	tRNA-Trp-CCA	tRNA	tRNA-Trp-CCA_tRNA-Trp-CCA_tRNA	tRNA	1057.70824645261	1.57566506653292	0.170662521503921	2.06640959199057e-21	6.24468978699552e-18	1
tRNA-Tyr-GTA	tRNA-Tyr-GTA	tRNA	tRNA-Tyr-GTA_tRNA-Tyr-GTA_tRNA	tRNA	331.553316557584	0.795599776656197	0.606344453176814	0.00045479099186827	0.023493647477366	1
tRNA-Val-AAC	tRNA-Val-AAC	tRNA	tRNA-Val-AAC_tRNA-Val-AAC_tRNA	tRNA	6088.89612997947	1.55619854625294	0.258194377276194	1.10472675275713e-10	4.23934507534228e-08	1
tRNA-Val-CAC	tRNA-Val-CAC	tRNA	tRNA-Val-CAC_tRNA-Val-CAC_tRNA	tRNA	15315.0072134228	1.5330572996806	0.277050838014296	2.08465833512872e-09	5.92925881294963e-07	1
tRNA-Val-TAC	tRNA-Val-TAC	tRNA	tRNA-Val-TAC_tRNA-Val-TAC_tRNA	tRNA	4363.08477117336	1.5476515502843	0.169868822455092	6.96623498444952e-21	1.68415696984052e-17	1
4.5SRNA	scRNA	Repeat	4.5SRNA_scRNA_scRNA	scRNA	241515.99949272	0.0245319459778655	0.116489101380358	0.123210512606385	0.775107299706471	1
7SK	snRNA	sncRNA	7SK_snRNA_snRNA	snRNA	7.42226655162599	0.00789998278293024	0.112547607169792	0.593667538099536	NA	1
7SLRNA	srpRNA	Repeat	7SLRNA_srpRNA_srpRNA	srpRNA	40.1628531295989	-0.00255488531263914	0.0515239175073964	0.733053384180536	0.987080125821431	1
AmnSINE1	5S-Deu-L2	Repeat	AmnSINE1_SINE_5S-Deu-L2	SINE	55.3601324766176	-0.00100396952003643	0.0435011672249105	0.874941895132939	0.998117295211066	1
B1_Mm	Alu	Repeat	B1_Mm_SINE_Alu	SINE	1996.63719190185	-0.00171027985197118	0.0187224204064735	0.497356693676074	0.967846885772226	1
B1_Mur1	Alu	Repeat	B1_Mur1_SINE_Alu	SINE	2434.67687237895	-0.0014891394228986	0.0174601650588693	0.530799666659894	0.972241401059967	1
B1_Mur2	Alu	Repeat	B1_Mur2_SINE_Alu	SINE	1407.8420194801	-0.00701173672379141	0.0371277164779614	0.140335855332562	0.797072243158304	1
B1_Mur3	Alu	Repeat	B1_Mur3_SINE_Alu	SINE	1813.61350923302	0.000461162174543309	0.0153212015601829	0.831910212050284	0.996128654015235	1
B1_Mur4	Alu	Repeat	B1_Mur4_SINE_Alu	SINE	2417.95659849356	-0.00794095184578249	0.0378510335052736	0.106573042409035	0.746502074748404	1
B1_Mus1	Alu	Repeat	B1_Mus1_SINE_Alu	SINE	5132.22198042341	-0.000750095311725187	0.0144332523293752	0.714102818152812	0.985458348419705	1
B1_Mus2	Alu	Repeat	B1_Mus2_SINE_Alu	SINE	4522.51188746523	0.000958449661720258	0.016319134178839	0.67308130719448	0.985458348419705	1
B1F	Alu	Repeat	B1F_SINE_Alu	SINE	1948.30087756039	-0.000138153370683683	0.0153409508246568	0.949589788331697	0.998117295211066	1
B1F1	Alu	Repeat	B1F1_SINE_Alu	SINE	709.068382764237	0.00076463342649881	0.0178599348627273	0.759414174105997	0.987847393579118	1
B1F2	Alu	Repeat	B1F2_SINE_Alu	SINE	886.500732130227	-0.00164406487332326	0.0195003173473536	0.532142004030187	0.972241401059967	1
HY1	scRNA	Repeat	HY1_scRNA_scRNA	scRNA	1.34991507980865	-0.000164851498954759	0.144204557384289	0.989465023266953	NA	1
HY3	scRNA	Repeat	HY3_scRNA_scRNA	scRNA	7.29523977950369	0.0378338645151202	0.194684860064575	0.113735489588445	NA	1
PB1	Alu	Repeat	PB1_SINE_Alu	SINE	581.406075137943	-0.000885064369797994	0.0184411918683238	0.730309302837137	0.987080125821431	1
PB1D10	Alu	Repeat	PB1D10_SINE_Alu	SINE	3595.15466132262	-0.00260435678121985	0.0211547530393779	0.346314406945537	0.934414317033614	1
PB1D11	Alu	Repeat	PB1D11_SINE_Alu	SINE	819.857899921436	-0.00202856675829367	0.021278242594248	0.473927557391213	0.964885880387628	1
PB1D7	Alu	Repeat	PB1D7_SINE_Alu	SINE	1353.90466952539	-0.00151012031767634	0.0189248329834505	0.556452764754364	0.978402545636378	1
PB1D9	Alu	Repeat	PB1D9_SINE_Alu	SINE	2032.99569623766	-0.000318616096366618	0.0148531411757975	0.880392048180825	0.998117295211066	1
U6	snRNA	sncRNA	U6_snRNA_snRNA	snRNA	17.9046337020785	0.0303907919514602	0.155079594407617	0.143535338531966	0.802493912347481	1
